# Supplementary material for: Proteomic and Transcriptional Profiles of Human Stem Cell-Derived β Cells Following Enteroviral Challenge
Source: Microorganisms. 2020 Feb 20;8(2):295. doi: 10.3390/microorganisms8020295 (PMC7074978; doi:10.3390/microorganisms8020295)
Supplement: Supplementary file 1 [file microorganisms-08-00295-s001.zip]

Archive with 8 entries (5 files):
- Supplementary Files_703371/
- Supplementary Files_703371/Table S1 and Figure S1_rev 021120.docx
- __MACOSX/
- __MACOSX/Supplementary Files_703371/
- __MACOSX/Supplementary Files_703371/._Table S1 and Figure S1_rev 021120.docx
- Supplementary Files_703371/Table S2 Supplemental Data File transcriptome.xlsx
- __MACOSX/Supplementary Files_703371/._Table S2 Supplemental Data File transcriptome.xlsx
- __MACOSX/._Supplementary Files_703371
