# Supplementary material for: Proteomic and Transcriptional Profiles of Human Stem Cell-Derived β Cells Following Enteroviral Challenge
Source: Microorganisms. 2020 Feb 20;8(2):295. doi: 10.3390/microorganisms8020295 (PMC7074978; doi:10.3390/microorganisms8020295)
Supplement: Supplementary file 1 [file microorganisms-08-00295-s001.zip › Supplementary Files_703371/Table S2 Supplemental Data File transcriptome.xlsx]

## Sheet: transcript top1000
Gene	24 h uninfected	24 h CVB	48 h uninfected	48 h CVB	72 h uninfected	72 h CVB		cluster
ADM	1.35	4.72	6.21	17.03	2.13	31.32		1
ADRM1	24.92	10.71	50.25	53.84	12.71	64.57		1
ANKRD1	0.52	7.06	2.95	14.13	4.32	33.16		1
APOA2	7.11	27.96	22.77	40.19	25.41	50.08		1
APOBEC3G	4.35	10.53	2.88	24.89	2.59	31.99		1
APOL2	11.89	26.58	15.06	99.32	15.38	105.35		1
AQP3	28.83	55.31	16.89	54.29	17.72	85.43		1
AREG	0.74	4.81	4.4	21.63	4.08	33.45		1
AURKAIP1	45.78	25.34	93.99	94.45	30.41	107.2		1
AXL	5.06	9.11	9.37	21.28	10.74	15.57		1
B2M	4354.56	3763.74	7477.78	15213.9	5750.85	26096.3		1
BAD	21.58	5.89	35.3	19.9	9.82	47.12		1
BATF2	0.16	1.65	0.33	8.58	0.39	19.13		1
BCL2A1	0	0	0.67	5.71	0.35	16.74		1
BEX1	1070.75	577.12	1823.09	1167.42	1755.55	1979.6		1
BIRC3	0.78	4.59	6.9	44.66	3.47	40.18		1
BPIFA1	6.21	2.56	63.46	11.55	4.85	108.18		1
BST2	0.79	10.1	0.92	106.99	1.15	424.12		1
C19orf66	1.65	7.12	2.85	34.3	1.4	63.82		1
C20orf24	0	6.04	7.93	11.74	9.81	22.6		1
C8orf4	3.12	6.77	5.23	24.69	6.07	19.95		1
C9orf142	7.08	3.36	17.34	16.17	5.13	18.02		1
C9orf16	40.27	12.8	65.61	56.18	9.62	83.61		1
CALD1	9.76	14.05	9.57	19.34	19.17	33.41		1
CASP1	0	0	0.33	8.36	0.21	18.72		1
CASP4	2.97	4.79	2.51	15.08	1.85	23.82		1
CCDC124	11.14	2.88	17.24	12.36	5.1	20.22		1
CCDC86	5.86	5.56	10.55	13.46	5.34	24.19		1
CCL2	3.71	10.48	33.54	157.73	14.32	318.16		1
CCL20	5.42	22.39	78.43	410.95	26.28	875.82		1
CCL3	0	0.87	0.52	12.21	0	43.83		1
CCL3L1	0	0	0.53	8.51	0	41.88		1
CCL4	0	25.81	8.22	224.59	2.14	288.2		1
CCL4L1	0.54	5.71	8.56	134.47	0	314.2		1
CCL5	1.62	7.05	2.1	45.48	5.98	108.6		1
CD320	53.79	26.98	72.6	63.11	16.88	35.43		1
CD58	40.56	30.62	75.45	103.88	50.68	106.34		1
CD74	18.3	16	20.8	27.67	13.97	79.5		1
CDK10	8.34	10.32	26.52	32.58	10.61	27.69		1
CDK2AP2	15.42	11.81	29.05	45.05	20.36	34.15		1
CDKN1A	10.3	9.97	11.19	15.94	5.91	37.97		1
CDKN2AIP	15.88	25.43	29.16	64.41	20	57.96		1
CFB	2.27	4.62	5.88	59.62	2.3	87		1
CFLAR	12.18	20.62	21.92	51.57	19.65	42.9		1
CLDN4	7.42	11.85	12.14	36.59	4.44	26.22		1
CMPK2	7.37	43.01	5.65	95.34	7.45	109.65		1
CNP	16.42	16.94	14.29	29.21	10.15	35.82		1
COPE	77.7	25.4	82.27	80.59	26.47	87.88		1
CP	1.38	0.56	3.97	2.05	0.61	16.02		1
CRIP2	37.6	14.18	57.01	44.94	25.62	72.98		1
CSAG3	0.3	0	0	13.19	0	16.24		1
CTSD	12.5	7.99	20.26	13.99	6.67	33.84		1
CVB4	0.26	88171.5	0.36	85820.7	0.14	154504		1
CXCL1	29.82	191.45	460.36	2884.57	113.34	2569.57		1
CXCL10	1.41	231.48	2.63	4444.82	2.05	5082.51		1
CXCL11	0.78	7.81	0.63	283.17	0.33	334.17		1
CXCL2	2.38	14.79	4.59	36.68	1.16	77.95		1
CXCL3	5.37	61.42	14.7	234.88	0.49	162.85		1
CXCL5	12.99	13.37	6.93	46.29	7.43	43.47		1
CXCL6	47.74	49.88	208.32	445.67	29.13	1236.61		1
CXCL8	25.95	212.5	149.36	1399.05	85.36	1647.57		1
CYB5R3	7.94	6.63	13.59	15.21	6.04	18.61		1
DCXR	53.64	42.02	134.53	133.53	29.88	123.95		1
DDX58	2.65	23.46	1.82	37.77	2.86	39.93		1
DEFB4A	4.56	5.28	8.29	145.34	4.56	234.48		1
DEFB4B	8.3	5.9	2.72	134.5	0	86.02		1
DHRS2	48.85	21.02	45.41	33.93	17.55	51.95		1
DNAJC2	11.51	17.63	14.83	30.47	10.93	35.07		1
DNPH1	64.97	35.41	111.24	72.32	11.98	69.41		1
DUSP26	15.42	10.24	29.62	20.28	10.53	30.37		1
DUSP6	3.47	11.88	5.25	25.87	3.23	31.56		1
EBI3	1.2	1.33	2.23	18.15	3.98	12.42		1
EGFL7	3.02	0.45	11.54	14.45	1.05	23.82		1
EGR1	3.99	52.53	25.42	171.55	33.72	98.95		1
EIF4EBP1	59.46	23.64	101.58	73.67	29.11	93.26		1
ELF3	7.96	16.69	10.03	24.85	10.69	35.04		1
EMP3	10.83	5.71	23.91	28.26	14.17	34		1
EPC1	12.72	18.58	21.95	32.07	23.89	60.87		1
EPSTI1	3.72	13.63	5.28	52.32	3.64	66.42		1
ETV7	0.56	2.6	0.11	36.31	0.19	61.04		1
EWSR1	20.34	16.09	37.07	61.19	14.32	74.65		1
EXOSC3	11.35	9.56	25.81	40.26	13.26	33.81		1
EXOSC4	37.84	23.4	79.26	62.54	20.94	65.45		1
FAM195B	28.76	7.49	46.04	32.48	12.05	37.11		1
FARSA	35.25	22.05	93.48	76.17	41.31	68.56		1
FASTK	7.02	3.07	8.99	12.65	2.4	20.36		1
FBXO6	14.96	18.58	14.24	41.46	14.4	39.19		1
FGB	14.16	18.8	28.6	47.12	17.86	59.16		1
FLYWCH2	12.98	4.54	17.81	12.11	5.11	17.68		1
FN1	15.44	17.08	12.28	25.92	13.39	71.16		1
G0S2	13.02	19.16	29.51	47.67	11.78	49.19		1
GABPB1	20.31	38.59	26.85	74.84	23.54	53.02		1
GAL	4.07	1.34	0.54	2.87	1.26	19.14		1
GAR1	5.03	9.94	4.49	12.82	4.66	17.6		1
GAST	12.98	4.36	12.18	13.57	4.12	19.44		1
GBP1	0.05	9.43	0.2	67.29	0.39	78.35		1
GBP2	0.38	1.26	0.98	6.21	0.11	18.51		1
GCNT3	8.75	22.54	13.24	33.99	8.33	53.12		1
GPRC5C	7.66	7.76	13.22	18.43	6.43	36.02		1
GPS1	15.49	8.01	21.27	25.21	8.27	29.31		1
GPX2	11.04	5.89	12.3	25.74	15.79	41.53		1
GSTO1	155.41	109.62	267.24	379.28	194.91	472.07		1
H3F3C	19.17	26.92	45.35	75.76	30.82	37.62		1
HERC5	2.06	8.57	1.42	16.51	2.88	28.68		1
HERC6	7.18	11.8	7.53	20.85	7.27	20.84		1
HERPUD1	154.55	149.95	390.08	457.53	138.35	261.16		1
HES1	3.49	12.97	7.23	14.82	9.25	20.9		1
HIST1H4H	12.58	22.47	15.31	43.8	32.15	103.83		1
HIST2H2AA4	192.05	169.32	229.43	320.63	277.96	711.41		1
HIST2H4B	4.33	3.24	9.46	7.98	6.15	19.39		1
HLA-A	91.5	81.89	199.08	346.08	161.54	1307.35		1
HLA-B	26	33.38	71.95	445.42	43.61	1659.89		1
HLA-C	14.24	13.44	29.86	116.95	13.25	405.4		1
HLA-E	21.62	35.25	34.86	207.17	20.66	393.41		1
HLA-F	0	1.72	1.03	29.21	1.02	56.67		1
HPN	7.17	3.36	20.16	14.08	7	14.53		1
HRASLS2	0	3.85	0	18.45	1.36	11.43		1
ICAM1	0.6	1.17	2.07	10.07	0.8	16.77		1
ID1	3.95	25.67	4.59	31.87	3.27	63.78		1
ID2	146.34	421.65	242.12	721.58	254.06	646.96		1
ID3	35.17	50.58	26.69	63.63	13.36	72.36		1
IER3	3.51	10.91	5.85	15.35	4.89	26.69		1
IFI16	1.02	10.25	1.25	32.39	1.5	55.71		1
IFI27	2.04	53.61	1.16	667.69	0.9	1917.23		1
IFI30	14.25	17.24	24.86	68.69	26.11	216.97		1
IFI35	15.12	35.22	14.26	136.19	15.41	200.54		1
IFI44	1.53	24.75	0.96	81.47	1.34	150		1
IFI44L	0.63	18.68	0.82	68.53	0.62	76		1
IFI6	266.17	514.23	421.81	2298.53	308.7	4721.02		1
IFIH1	4.64	19.59	2.65	32.49	3.98	39.83		1
IFIT1	5.79	112.22	5.67	333.49	4.34	371.89		1
IFIT2	0	52.68	0.17	356.4	0.47	597.17		1
IFIT3	0.35	91.57	1.03	752.52	0.5	792.76		1
IFITM1	13.98	284.22	33.76	1501.67	63.22	1730.77		1
IFITM2	9.94	25.11	20.9	163.22	26.05	175.62		1
IFITM3	62.39	260.74	98.88	1607.67	167.87	2155.67		1
IFNA1	0	0	0	9.05	0	28.2		1
IFNB1	0	1.2	0	47.26	0	141.13		1
IFNL1	0	0.78	0	20.51	0	54.74		1
IFNL2	0	1.96	0	9.38	0	17.06		1
IGFBP7	7.8	6.69	6.92	7.26	12.04	27.79		1
IL18BP	0.12	0.29	0.35	5.5	0.56	18.49		1
IMP4	32.68	22.09	53.72	79.43	28.73	52.35		1
IRF9	31.51	92.03	39.73	195.9	25.36	211.46		1
ISCA2	79.28	35.64	127.53	90.26	56.59	104.62		1
ISG15	18.59	216.34	27.52	3867.55	12.35	6067.71		1
ISG20	1.71	16.27	5.35	225.17	3.16	273.51		1
ISOC2	23.53	8.03	25.99	18.24	13.59	32.52		1
KLF6	8.94	20.77	14.41	39.91	7.58	33.89		1
KRT17	8.53	24.25	9.17	65.97	7.3	77.75		1
KRTCAP3	10.18	4.64	15.33	19.06	6.74	17.89		1
LAMP3	0.15	2.57	0.05	13.41	0.21	17.85		1
LAP3	33.26	75.88	31.35	224.91	32.81	281.44		1
LCN2	4.01	7.02	10.37	43.44	10.08	150.9		1
LGALS1	7.63	5.43	3.67	11.73	5.12	111.17		1
LGALS3	13.78	12.24	15.81	28.65	12.96	37.67		1
LGALS3BP	33.28	33.39	77.42	264.8	45.44	392.54		1
LINC00152	3.45	9.53	6.38	15.23	9.46	29.04		1
LINC01578	9.71	23.59	17.43	29.87	16.91	41.31		1
LOC102723649	0.58	0.89	4.19	17.79	4.18	14.68		1
LOC401585	0	1.86	2.17	9.16	1.77	16.51		1
LRPAP1	10.26	5.85	17.07	17.71	6.22	16.15		1
LSM4	17.27	7.43	14.33	11.21	4.89	15.62		1
LY6E	7.36	15.51	8.69	105.09	2.87	206.44		1
MALSU1	41.07	23.43	58.47	52.75	12.33	42.67		1
MGC72080	3.76	5.27	5.65	6.07	3.41	16.82		1
MGP	7.1	5.72	3.32	16.96	6.51	67.64		1
MIR4435-1HG	4.82	8.28	8.53	14.56	16.47	23.31		1
MMP10	12.86	15.67	10.75	30.67	11.34	44.01		1
MMP13	0.18	2.08	0.11	11.85	0	18.22		1
MMP7	57.56	20.56	41.26	89.5	18.77	69.27		1
MOB1A	44.37	58.72	70.51	154.45	42	96.97		1
MRPL28	36.09	13.21	56.94	41.31	17.83	50.19		1
MT2A	22.55	344.2	21.48	451.72	40.14	1781.62		1
MTRNR2L1	111.63	193.69	98.84	174.28	166.14	430.61		1
MTRNR2L10	78.02	156.51	83.18	169.63	125.77	440.49		1
MTRNR2L3	19.77	48.99	25.18	51.33	36.68	147.05		1
MTRNR2L8	2026.37	3355.82	1422.29	2801.49	2770.23	6550.55		1
MTRNR2L9	944.54	1613.21	721.02	1257	1387.32	3072.15		1
MX1	3.46	126.95	2.45	289.92	2.32	292.55		1
MYD88	26.44	34.81	23.94	71.72	23.22	72.09		1
MYL5	8.28	4.05	13.75	16.17	12.5	17.35		1
NCOA7	6.69	13.33	5.7	25.8	7.91	27.64		1
NEAT1	0.47	3.62	0.89	6.91	1.13	18.95		1
NFKBIA	11.21	21.53	24	65.85	16.84	107.47		1
NMI	11.04	23.28	14.12	67.58	10.55	79.5		1
NQO1	9.46	7.37	9.13	8.15	9.71	32.5		1
NT5C3A	90.2	102.48	109.62	323.83	77.21	332.26		1
NT5C3B	11.84	6.49	15.73	18.23	5.63	13.43		1
NUBP2	7.97	3.1	18.26	13.46	3.66	24.33		1
NUDT22	7.2	4.04	27.13	37.89	6.56	30.59		1
OAS1	16.06	156.05	13.61	383.36	10.16	487.87		1
OAS2	0.05	7.88	0.08	37.77	0.12	71.36		1
OAS3	0.4	4.89	0.46	11.99	0.58	17.02		1
OASL	0	6.5	0	53.2	0	121.57		1
PCGF5	28.45	43.97	28.21	126.11	36.63	156.76		1
PHF11	4.2	7.68	3.01	13.03	6.12	16.52		1
PIM2	9.68	17.99	14.2	25.64	14.36	43.6		1
PIN1	42.31	14.17	51.5	37.82	7.1	38.43		1
PLAUR	2.54	11.89	10.4	67.92	8.38	41.12		1
PLD3	154.2	61.4	318.84	245.64	57.76	313.51		1
PLSCR1	47.53	157.52	60.97	422.15	61.35	293.77		1
PMAIP1	44.72	94.4	85.95	351.14	78.28	359.3		1
PNO1	15.44	12.17	16.63	29.03	10.51	36.36		1
PPIC	24.69	28.11	49.25	68.75	33.72	85.17		1
PRPF31	12.73	7.5	21.68	21.91	8.05	23.21		1
PSMB10	23.12	19.62	21.85	61.04	20.45	100.94		1
PSMB8	37.4	55.43	51.05	420.49	57.01	516.02		1
PSMB8-AS1	1.84	5.4	2.03	17.38	2.1	16.76		1
PSMB9	0.57	12.97	3.72	203.21	3.04	338.38		1
PSME2	447.1	385.5	441.8	1099.67	503.7	1192.32		1
PSMG4	19.41	10.07	33.83	26.09	32.31	34.23		1
PTN	3.72	4.71	3.49	7.99	6.28	20.94		1
PUF60	55.83	32.79	109.74	95.7	42.67	102.72		1
RAB24	10.02	8.78	14.73	27.71	5.55	16.17		1
RAB4B	15.15	5.36	19.09	17.8	5.86	20.98		1
RABAC1	174.07	60.25	276.68	178.95	103.2	195.74		1
RABGAP1L	54.5	84.28	46.06	147.53	45.08	174.17		1
RARRES3	3.58	8.73	3.84	44.09	8.63	90.52		1
RBM11	9.18	13.09	13.23	40.09	16.47	21.04		1
RCAN1	8.82	13.52	9.01	31.32	15.45	20.53		1
RGS16	2.27	9.11	3.04	14.52	4.62	16.14		1
RND1	1.81	6.29	0.4	11.19	0.31	28.42		1
RNH1	14.46	5.93	28.21	27.97	8.93	36.97		1
RPL39L	10.56	3.14	17.78	10.02	4.43	24.34		1
RPS19BP1	47.41	19.85	31.43	29.58	8.17	37.29		1
RRAS2	22.68	40.13	17.82	81.68	17.87	91.56		1
RSAD2	10.73	149.83	7.65	366.42	9.92	423.58		1
RTP4	0.6	8.04	1.3	55.05	1.45	132.52		1
S100A8	24.8	8.77	6.21	19.8	5.79	21.45		1
S100A9	29.15	13.13	39.34	73.7	29.55	84.02		1
S100P	7.89	11.06	11.41	31.15	13.04	19.55		1
SAA1	10.47	0	25.18	35.44	0.81	166.19		1
SAA2	5.6	0.82	15.77	4.18	1.3	83.97		1
SAMD9	4.52	21.08	3.08	38.35	4.17	57.75		1
SAMD9L	0.02	2.68	0	9	0.1	16.03		1
SCO2	23.16	15.62	48.35	47.75	24.29	47.25		1
SERPINA1	69.2	124.49	91.25	233.92	112.94	404.56		1
SERPINA3	12.47	5.6	12.43	14.99	10.32	27.93		1
SERPINE1	0.41	2.78	1.01	7.78	1.34	21.08		1
SERPING1	7.21	9.58	6.13	18.3	7.85	24.35		1
SERTAD1	7.77	6.89	7.25	21.03	4.85	38		1
SLC18B1	23.98	14.08	51.96	45.67	30	48.47		1
SLC25A28	4.39	8.26	4.22	19.82	6.73	27.15		1
SLC3A2	54.88	43.43	56.71	89.62	20.46	143.65		1
SLPI	18.02	8.27	8.99	26.14	17.51	78.52		1
SNHG11	10.15	3.93	15.18	9.44	12.39	17.61		1
SNORA20	0	0	0	0	0	126.7		1
SNORA67	0	0	0	0	0	100.7		1
SNORA80E	0	0	0	0	0	115.44		1
SNRPB	91.47	53.97	115.8	166.02	39.05	225.83		1
SOD2	27.03	25.42	36.57	116.08	24.05	340.66		1
SP100	3.74	12.99	6.05	45.98	6.71	99.28		1
SP110	0.7	11.96	0.85	45.14	1.24	57.88		1
SPARC	27.75	16.85	17.1	19.9	18.45	62.64		1
SPATS2L	6.79	11.03	4.51	13.31	7.19	21.32		1
SPINK4	11.84	21.5	41.08	33.67	16.79	54.7		1
SPP1	16.27	10.61	24.83	39.34	9.18	117.54		1
SST	17314.3	6975.4	16144.2	11441	30579.3	34559.8		1
STAP2	10.15	7.81	12.43	20.5	7.52	28.34		1
STAT1	24.92	127.56	28.75	322.98	36.52	348.29		1
STAT2	6.95	12.86	10.59	42.87	15.5	39.47		1
STXBP2	6.76	4.55	11.24	16.85	4.02	14.6		1
SUCNR1	3.12	3.01	2.72	7.39	2.35	16.56		1
TAP1	0.65	9.87	2.09	47.18	1.48	107.52		1
TCN1	18.53	11.92	26.57	39.74	16.17	11.27		1
TFF1	11.11	19.81	34.42	55.68	32.74	37.16		1
TFPI	11.74	17.49	17.73	35.27	9.57	53.06		1
TFPI2	3.9	8.44	5.92	20.42	6.79	29.29		1
TGFBI	6.09	5.12	4.8	8.23	6.51	37.02		1
TGIF1	10.95	16.99	15.73	37.98	12.77	49.96		1
THBS1	1.59	8.76	3	21.2	3.66	40.47		1
TIMM8A	5.69	13.4	13.99	26.44	14.78	15.19		1
TMEM170A	15.67	19.9	20.37	47.21	21.14	43.97		1
TMEM27	4.87	4.76	5.52	21.28	4.79	24.86		1
TNFAIP6	0	0.4	0.24	6.48	0.56	30.47		1
TNFRSF11B	9.94	27.89	9.89	121.09	9.09	106.45		1
TNFRSF12A	16.9	81.56	21.12	159.97	8.75	186.52		1
TNFSF10	7.44	14.92	11.72	145.41	15.32	138.31		1
TPM2	2.27	2.37	4.54	8.03	3.24	29.01		1
TRIM21	8.05	28.3	8.49	61.12	9.4	72.11		1
TRIM22	0.37	7.15	0.2	30.15	0.38	28.97		1
TRMU	11.9	7.46	21.27	26.32	10.02	19.27		1
TSPO	3.87	3.39	14.1	15.86	2.11	19.19		1
TSSC4	5.75	1.98	8.44	14.58	2.01	19.18		1
TUBB6	1.82	4.34	3.16	12.45	3.08	16.1		1
TWF2	11.71	2.56	13.44	12.62	6.55	16.71		1
UBD	106.45	60.78	145.21	307.65	78.82	1494.96		1
UBE2L6	85.53	189.98	116.59	610.74	136.29	719.46		1
USP18	70.4	128.2	39.29	172.34	39.66	198.7		1
VAMP5	9.69	8.01	17.37	40.77	24.75	39.49		1
VIM	70.72	138.68	95.15	160.87	167.39	308.35		1
VNN3	0.41	0.32	1.91	6.89	0.6	35.35		1
WARS	48.76	80	35.3	170.08	42.31	169.84		1
WDR74	13.38	15.12	28.3	41.66	18.31	47.74		1
XAF1	0	1.35	0	12.32	0	22.02		1
ZFP36	1.6	15.9	2.72	25.13	3.65	34.71		1
ZNFX1	2.16	13.63	2.28	17.59	4.01	22.39		1
ACLY	84.94	77.75	48.87	26.25	65.63	26.95		2
ACVR1C	64.25	38.71	54.95	11.41	61.55	6.14		2
ADH5	153.15	90.34	111.99	45.57	114.29	36.81		2
ADK	85.31	47.06	67.66	38.45	62.63	22.05		2
AGPAT5	26.28	22.09	17.75	11.52	23.04	7.92		2
ALDH7A1	24.34	20.88	19.6	9.31	22	8.57		2
ALDOC	16.65	15.22	12.49	8.04	16.29	2.69		2
ANKRD46	73.46	47.21	54.24	22.99	55.43	11.82		2
ANKS1B	16.56	11.11	9.14	4.87	15.84	3.97		2
ANKS4B	17.64	12.4	11.9	3.79	13.09	4.5		2
ANXA10	41.95	24.49	34.31	19.57	30.11	9.08		2
AP3B1	34.13	19.42	20.71	6.85	23.37	10.01		2
APH1B	16.34	15.41	11.21	8.08	13.91	4.76		2
APP	49.96	47.1	21.33	12.94	43.82	22.18		2
ARG2	104.92	62.57	84.59	44.96	109.28	34.63		2
ARHGAP18	28.39	22.07	22.45	9.57	33.51	7.12		2
ARHGAP5	33.24	34.85	17.43	14.62	35.73	13.33		2
ARL15	20.11	12.76	18.23	8.31	16.35	5.07		2
ASS1	56.92	33.75	46.81	13.28	71.61	9.55		2
ASTN2	12.81	7.99	7.7	2.31	16.76	5.1		2
ATP6V1A	82.97	74.41	49.19	35.5	70.66	24.86		2
ATRX	27.46	27.6	21.77	10.89	36.04	11.8		2
B4GAT1	25.73	18.9	20.54	6.36	21.91	6.88		2
BACE1	22.28	21.49	15.46	6.87	26.79	7.05		2
BLOC1S6	28.87	24.35	18.92	8.43	22.94	7.58		2
BPHL	41.38	20.47	33.44	10.84	35.05	9.96		2
BRE	34.15	34.07	35.62	15.99	37.2	13.21		2
C16orf62	18.43	14.99	10.75	7.11	12.8	3.55		2
C1orf158	19.79	8.26	13.98	5.33	22.96	2.95		2
C1orf54	9.37	9.85	5.59	6.21	20.59	13.19		2
C22orf42	88.32	70.26	93.92	44.76	96.38	22.1		2
C2orf15	38.04	24.51	18.16	9.72	32.65	15.02		2
C5orf24	42.96	33.88	32.04	19.34	57.31	17.19		2
C6orf57	105.9	53.97	68.87	31.67	114.1	24.05		2
C7orf25	21.57	15.16	19.44	14.11	21.72	5.29		2
C7orf49	17.61	14.04	16.68	11.15	16.99	3.81		2
CACNA2D1	26.03	21.76	23.48	9.38	34.78	7.13		2
CACNB2	13.83	22.88	14.78	13.98	16.34	4.46		2
CADPS	28.02	22.2	21.36	9.21	33.12	10.44		2
CALB1	20.82	17.83	22.08	7.88	20.15	3.49		2
CALB2	85.88	28.11	63.16	5.99	65.38	2.59		2
CBX5	32.58	25.73	17.9	9.28	30.54	8.33		2
CD46	184.51	177.47	160.26	93.01	167.86	50.58		2
CERS6	20.68	17.08	10.88	6.09	18.77	8.29		2
CLCN3	25.67	23.55	15.34	8.65	24.55	10.3		2
CLTC	35.7	34.59	26.72	14.37	39.63	14.13		2
CNPY4	13.75	9.44	10.78	5.25	18.6	6.66		2
CNTN1	15.13	5.2	10.34	2.04	16.48	0.26		2
COG6	34.55	25.9	29.98	17.84	28.25	8.35		2
COMMD9	72.71	45.1	64.95	31.16	58.57	22.05		2
CPB1	45.73	31.98	43.04	11.82	42.5	4.58		2
CPNE3	45.3	34.24	25.5	15.67	47.38	14.54		2
CREBL2	21.31	13.63	13.06	5.22	15.58	6.49		2
CXorf57	20.84	23.17	19.71	14.71	23.49	6.91		2
CXXC4	39.58	25.97	33.01	12.25	49.5	10.57		2
DAAM1	26.32	24.5	21.93	12.37	35.53	9.2		2
DACH1	14.03	10.71	9.44	5.57	16.19	4.4		2
DACH2	20.02	12.08	15.52	7.31	17.66	3.94		2
DCX	33.79	16.65	16.89	5.88	26.3	4.29		2
DDX25	24.1	15.67	21.47	9.03	18.55	3.88		2
DHX40	17.95	15.74	12.84	7.14	20.86	6.63		2
DPP10	14.45	10.6	13.44	4.93	16.45	2.92		2
DPYSL2	111.42	77.03	63.63	30.05	80.99	16.25		2
DZIP3	31.39	29.71	26.84	15.1	37.75	10.38		2
EBLN3	19.52	14.71	12.31	5.4	17.79	7.36		2
EDEM3	20.89	17.8	14.43	8.65	25.44	7.8		2
EDIL3	26.66	20.26	22.94	6.97	33.78	4.87		2
EEF1A1	2073.01	1303.47	1279.75	603.66	1375.86	621.03		2
EFCAB7	20.55	12.39	18.03	6.8	18.31	7.21		2
EFNA5	14.18	15.14	12.57	7.5	16.53	4.56		2
EIF3L	169.08	135.73	159.41	80.08	167.26	55.78		2
EIF4B	68.01	65.33	55.58	24.65	68.36	24.22		2
ELMO1	22.45	11.89	20.58	8.42	20.21	5.69		2
ENO2	76.84	73.06	50.32	20.75	70.02	18.86		2
ENPP4	22.28	21.55	17.7	9.36	26.23	6.72		2
ERO1L	77.94	95.55	94.45	46.33	103.5	23.01		2
ERO1LB	86.82	48.57	67.65	14.67	85.14	10.64		2
ERP27	19.61	5.85	16.77	2.07	10.31	1.05		2
ETNK1	105.11	72.57	81.63	43.13	86.95	26.15		2
FAM134B	17.34	10.44	13.84	4.92	20.56	4.73		2
FBXL2	20.41	12.23	14.52	5.32	13.52	5.09		2
FGD5-AS1	46.44	34.52	30.57	16.45	50.24	17.2		2
FIS1	325.51	148.66	251.66	102.73	304.85	120.56		2
FLVCR1	16.05	14.47	13.64	7.24	20.57	6.39		2
FSTL5	21.06	27.34	21.46	14.84	23.51	6.62		2
FXYD6	163.48	59.79	81.99	20.97	116.56	28.59		2
GABRB3	35.28	26.66	16.59	9.73	36.46	8.32		2
GAP43	41.97	9.07	24.97	7.31	28.29	11.15		2
GBE1	24.53	24.43	27.98	19.69	22.64	7.69		2
GLG1	20.87	18.61	15.11	8.78	21.66	7.36		2
GNAQ	18.58	17.72	16.83	8.31	29.02	8.3		2
GPI	72.8	89.49	47.53	32.01	64.94	22.45		2
GPM6B	22.96	10.8	20.86	5.98	22.18	4.17		2
GRIA4	17.48	7.6	8.4	1.75	10.03	1.14		2
GTF2H2C	11.32	9.88	5.15	4.21	19.85	3.36		2
GTF3C3	17.87	16.2	17.94	8.94	18.59	5.3		2
HADH	146.79	44.86	108.19	13.68	115.52	5.73		2
HDHD1	30.11	19.83	17	9.03	21.84	5.75		2
HIST1H2AE	22.93	14.45	19.36	7.67	30.81	12.73		2
HIST1H4C	3172.18	2696.12	2059.2	633.92	2904.48	890.76		2
HIST1H4J	70.75	36.36	58.04	21.05	69.58	48.44		2
HLTF	32.65	34.02	17.9	12.84	30.84	12.78		2
HMGCLL1	102.47	63.46	93.9	35.53	80.43	17.5		2
HSD17B7	76.47	47.29	71.83	32.61	86.1	21.2		2
IDH1	179.44	104.84	119.55	67.68	103.25	33.42		2
IGFBP5	19.01	21.15	18.98	6.42	33.31	5.37		2
IGSF1	60.25	34.95	40.53	12.8	53.13	10.06		2
IMMP2L	19.72	17.88	22.83	9.19	24.8	5.14		2
INA	31.91	26.17	21.96	12.38	44.08	11.3		2
INS	19494.1	8105.26	15930.6	2870.87	13372	3164.7		2
INSM1	22.94	15.86	18.11	5.44	32.84	6.03		2
KCNJ3	10.59	11.2	10.23	5.09	20.29	2.66		2
KCNMB2	57.93	44.59	53.59	25.5	55.78	18.27		2
KIAA1244	21.27	24.48	11.22	8.36	20.83	7.58		2
KIF21A	21.79	17.96	16.41	9.18	32.76	9.6		2
KIF5C	32.51	26.46	26.98	11.64	44.54	9.48		2
LCORL	18.57	12.4	11.27	4.29	16.63	3.12		2
LHFP	17.46	6.74	13.38	4.95	13.09	3.65		2
LINC00504	39.71	23.56	24.75	8.8	61.79	20.65		2
LINC00506	71.83	38.09	46.59	16.17	98.96	32.05		2
LINC00657	40.03	29.23	33.23	12.58	67.48	16		2
LOC100129434	57.07	32.62	33.2	11.49	80.66	27.39		2
LOC100506990	21.34	17.02	17.3	8.79	20.58	5.8		2
LOC101926898	22.83	13.44	9.45	4.25	23.32	8.46		2
LOC101927374	20.05	13.6	10.02	3.67	23.78	8.54		2
LOC101928600	19.54	11.76	9.49	3.89	15.99	7.03		2
LOC440173	49.54	30.34	32.81	18.89	36.98	10.42		2
LPPR1	60.37	36.66	43.47	23.56	37.38	12.08		2
LPPR5	17.29	15.03	13.85	9.17	22.79	4.62		2
LRAT	19.11	11.03	16.01	5.31	17.63	3.47		2
LRPPRC	17.75	13.29	13.62	7.09	19.77	5.37		2
LRRC75A-AS1	885.27	604.83	641.25	318.67	865.01	236.84		2
LRRN3	34.75	14.87	26.26	5.07	31.68	7.07		2
LSAMP	16.22	7	9.15	2.74	15.86	2.23		2
LYPD6B	19.92	20.55	22.19	13.11	19.75	4.34		2
LYRM7	12.07	13.23	13.58	7.42	16.21	4.24		2
MAFB	36.97	31.58	29.71	16.49	45	13.32		2
MAN2A1	15.64	14.13	13.68	7.25	18.41	5.24		2
MAP1B	79.07	61.41	64.18	29.98	80.61	21.82		2
MAP6	17.39	13.84	12.3	5.75	26.22	4.48		2
MARVELD2	18.48	21.72	8.96	7.51	20.79	9.05		2
MBTPS2	17.36	14.03	11.45	5.85	13.03	5.04		2
MEST	102.44	102.19	89.57	50.55	103.06	26.23		2
MFSD11	21.44	11.68	15.42	8.32	14.33	4.86		2
MGAT4A	21.84	19.49	15.06	7.04	25.45	5.14		2
MGAT4C	19.89	18.76	13.57	14.29	17.05	4.71		2
MICU2	38.74	30.6	19.2	16.29	30.22	11.2		2
MOB1B	20.22	20.47	16.19	7.28	24.05	5.29		2
MORN4	22.32	12.13	16.05	7.58	16.73	4.96		2
MOSPD2	26.39	21.23	19.64	7.62	27.64	6.87		2
MTMR6	22.04	19.22	16.42	7.37	21.64	6.32		2
MTMR7	14.54	16.24	8.56	7.59	13.2	2.76		2
MXRA7	45.55	38.78	30	14.61	51.62	16.33		2
NAP1L3	54.45	25.44	34.71	12.64	52.08	7.94		2
NBEA	25.39	11.12	16.13	7.39	29.28	4.68		2
NDRG3	21.08	13.34	14.78	7.47	15.72	6.18		2
NNT	17.6	14	16.44	9.23	20.73	5.59		2
NPTX2	12.16	5.98	9.28	1.98	17.23	3.48		2
NRCAM	17.54	14	12.3	5.98	21.29	5.54		2
NREP	140.56	107.98	90.8	45.02	101.97	37.58		2
NSF	40.13	34.16	31.12	17.08	32.93	10.11		2
NUCKS1	55.43	53.68	44.94	19.59	74.54	13.83		2
NUDT12	19.58	15.15	17.18	7.13	17.02	5.86		2
P4HA1	40.23	81.51	57.38	31.47	62.7	22.09		2
PAK3	19.54	10.98	13.97	5.29	21.44	5.69		2
PAM	69.34	43.52	43.5	21.98	71.68	22.32		2
PAX4	30.63	24.33	36.8	6.4	33.62	2.93		2
PBX1	15.33	11.6	10.14	4.15	16.16	4.35		2
PCBD1	228.4	148.37	158.69	77.5	181.91	70.22		2
PCMTD1	32.87	26.04	31.69	18.55	36.93	10.22		2
PCMTD2	23.39	17.89	17.93	9.03	23.15	6.46		2
PCSK1	112.44	43.24	52.28	11.6	80.17	8.65		2
PCYOX1	36.24	25.71	19.09	7.85	29.65	7.05		2
PGRMC1	111.66	70.58	67.29	32.41	91.09	39.44		2
PHF3	12.17	17.02	6.52	6.48	13.88	5.77		2
PHF6	21.12	16.79	9.37	7.78	16.79	6.4		2
PHKB	16.09	11.24	10.92	5.59	14.32	4.1		2
PHLDB2	33.3	30.1	19.23	13.15	29.44	9.7		2
PIFO	27.55	16.96	21.87	8.17	24.79	11.09		2
PIPOX	45.62	21.74	37.26	11.98	41.92	9.11		2
PJA2	69.08	73.56	47.42	32.23	67.89	23.17		2
PKD2	14.68	12.71	11.3	4.93	16.73	6.49		2
PLAGL1	15.41	15.35	15.69	7.14	23.51	6.32		2
PLCB4	14.38	14.72	10.78	6.98	19.64	4.68		2
PLXNC1	15.36	11.99	11.74	4.19	19.87	3.56		2
PNMA2	34.39	25.7	20.84	10.4	29.75	13.78		2
PNMAL1	19.06	20.17	10.36	5.93	18.55	5.04		2
POLR2M	23.18	20.46	17.52	8.75	16.82	6.34		2
PPIP5K2	19.81	15.51	10.34	6.63	16.23	5.09		2
PPP1R3C	17.8	11.57	12.57	5.51	15.55	3.34		2
PREPL	36.18	30.81	26.79	15.04	39.52	10.15		2
PRKACB	47.36	29.94	28	12.09	43.5	10.18		2
PROX1	20.51	20.37	7.92	6.59	19.28	9.87		2
PRPF8	21.63	20.09	9.87	8.32	18.99	7.46		2
PRR15L	60.89	27.57	52.02	10.33	50.11	6.87		2
PRSS1	52.17	29.31	28.84	25	34.71	5.15		2
PRUNE	17.01	12.47	11.74	5.06	11.41	3.31		2
PSAT1	66.99	31.53	44.55	22.02	41.05	18.28		2
PTEN	72.74	63.37	75.98	32.54	96.4	16.98		2
PTPN11	17.19	16.05	12.37	7.74	18.45	5.2		2
PWARSN	31.97	22.4	22.8	9.45	26.23	10		2
RAB2A	111.11	70.2	65.26	31.63	76.75	31.52		2
RAB3B	46.89	32.19	30.95	11.09	45.7	9.3		2
RAB3D	22.72	15.95	16.97	8.19	20.91	4.91		2
RAB9B	17.35	10.85	12.84	3.95	19.77	4.89		2
RALYL	16.1	12.01	13.17	6.15	11.17	2.9		2
RCAN2	32.38	18.86	21.12	6.79	28.8	6.83		2
REEP1	18.29	13.73	13.78	4.62	22.45	2.49		2
RELL1	65.12	69.61	68.73	61.38	77.61	21.68		2
RNASE4	222.75	193.87	212.09	101.01	203.22	42.74		2
RNF141	16.48	12.73	9.85	7.48	11.45	3.18		2
RPL3	2993.38	2360.47	2412.9	1247.18	2387.98	885.04		2
SAMD13	22.47	16.65	19.06	9.74	15.23	5.82		2
SCAMP1	60.4	45.45	35.81	18.91	44.28	11.2		2
SCAPER	15.61	16.49	8.6	4.65	13.52	3.94		2
SEL1L	17.63	15.1	10.44	5.72	17.03	5.73		2
SERGEF	43.84	23.62	32.18	13.94	35.35	11.35		2
SESN3	18.12	15.22	14.78	7.17	25.91	5.38		2
SEZ6L	34.63	34.56	27.13	18.74	45.1	12.38		2
SH3BGRL2	22.08	19.01	15.14	10.34	18.78	5.4		2
SHOC2	46.24	43.63	32.79	15.59	38.36	13.98		2
SLC18A1	28.71	15.31	23.38	5.22	23.98	2.76		2
SLC18A2	12.01	14.5	10.09	4.97	16.41	3.19		2
SLC30A8	89.38	69.42	71.61	24.67	77.58	11.29		2
SLC39A10	17.54	15.5	13.64	4.75	20.62	3.35		2
SMA4	32.37	30.1	31.14	13.36	33.66	10.96		2
SMA5	22.83	16.6	15.69	11.12	19.99	5.93		2
SMC2	76.66	69.59	63.7	31.4	83.99	21.79		2
SNORA48	124.96	188.46	0	0	208.74	0		2
SORBS2	19.82	19.44	12.14	7.72	19.33	6.62		2
SSTR1	10.98	8.78	10.89	2.94	18.49	2.67		2
STAG2	31.72	29.43	18.92	11.33	32.79	8.99		2
STAU2	36.37	27.51	23.08	12.96	27.52	10.44		2
STX12	42.05	40.3	37	24.03	43.29	12.82		2
SYT11	34.72	31.31	21.82	10.92	29.87	11.99		2
SYT13	18.25	10.03	12.76	5.22	20.43	3.43		2
TAGLN3	80.13	50.07	46.88	24.93	60.73	21.1		2
TBC1D19	21.14	14.82	19.71	8.52	19.16	5.84		2
TBL1XR1	75.7	85.37	73.9	47.17	82.56	20.72		2
TGFBR1	18.99	11.64	18.95	5.55	21.89	5.07		2
TMEM106B	33.01	26.66	25.19	15.52	30.32	9.43		2
TMEM141	143.24	105.98	152.62	50.86	144.33	57.14		2
TMEM17	45.03	28.07	42.69	20.18	37.17	7.47		2
TMEM196	24.25	11.02	21.61	3.72	28.29	1.92		2
TMEM212	12.51	9.32	7.56	2.76	18.73	6.06		2
TMEM245	18.21	16.86	16.13	9.1	25.52	6.4		2
TMEM261	42.42	25.09	30.73	14.31	39.36	11.57		2
TMEM37	51.51	25.59	43.7	12.29	34.51	19.31		2
TMEM5	14.44	9.74	14.06	4.26	19.56	6.13		2
TMTC3	28.78	29.11	24.87	17.07	25.49	6.9		2
TNRC6B	15.43	12.72	15.32	7.8	21.23	5.23		2
TPH1	23.72	19.6	17.58	3.5	27.19	1.14		2
TPPP3	31.14	27.16	27.41	14.62	38.54	8		2
TRIM2	39.8	24.41	29.56	11.23	41.47	8.5		2
TRIQK	55.71	33.41	35.85	14.12	33.4	10.73		2
TRUB1	24.12	14.55	17.89	9.45	19.36	5.74		2
TSPAN2	23.33	13.96	19.95	9.57	17.42	4.71		2
TSPAN7	236.02	190.06	226.89	111.93	219.34	51.37		2
TTC3	51.93	49.86	29.64	15.86	60.59	18.43		2
UBL3	36.03	40.4	27.93	18.54	45.23	14.04		2
UCHL1	480.5	154.4	322.24	110.54	393.76	194.48		2
UCP2	181.45	172.02	175.89	88.96	168.56	47.54		2
UGDH-AS1	98.9	54.25	54.95	19.78	138.53	46.06		2
VEGFA	18.95	20.42	18.03	8.58	27.78	7.53		2
VLDLR	18.18	18.09	16.97	8.31	27.04	7.91		2
VPS41	23.87	19.16	14.09	6.77	19	6.22		2
YWHAE	686.1	549.8	396.5	269.26	592.51	194.91		2
YWHAQ	308.5	180.78	162.7	90	217.38	89.57		2
ZBTB41	13.78	10.12	11.1	5.01	17.14	4.38		2
ZKSCAN1	27.14	20.78	17.21	5.65	24.53	7.07		2
ZMYND11	21.78	19.99	14.88	10.08	21.75	6.51		2
ZNF32	90.94	56.62	67.71	28.41	55.27	24.26		2
ZNF91	23.18	22.92	23.21	15.04	34.74	8.99		2
ABCC6P2	48.31	23.54	74.79	45.71	98.03	39.66		3
ABHD10	44.53	35.48	63.7	22.93	69.02	14.09		3
ACN9	38.71	20.33	62.23	25.45	55.66	18.14		3
AGR3	76.23	76.69	96.07	95.04	93.85	22.51		3
AKAP7	11.91	9.19	17.47	7.65	20.42	4.16		3
AMIGO2	26.26	13.77	26.65	7.6	28.75	4.18		3
AMN1	64.27	43.83	79.02	40.44	70.15	20.6		3
ANAPC13	475.22	235.99	649.97	333.28	601.06	221.34		3
ANKRD37	22.59	34.15	45	42.09	47.8	13.12		3
ANP32E	82.99	76.46	123.78	74.71	137.79	37.3		3
AP1S2	26.68	18.33	26.33	12.16	41.85	12.08		3
APOOL	10.99	10.2	13.43	5.5	18.04	4.31		3
AQP11	11.59	6.27	14.16	6.88	17.04	5.33		3
ASB9	50.31	9.47	62.18	2.42	48.28	1.48		3
ATP6AP2	557.81	371.03	838.67	447.66	811.58	201.37		3
BLOC1S1	200.19	86.72	263.96	93.34	283.63	97.17		3
BNIP3	441.88	515.69	754.97	274	693.31	105.98		3
BOLA1	9.82	3.5	18.15	12.49	10.22	8.04		3
C11orf71	16.14	6.36	23.24	11.72	17.36	5.84		3
C19orf70	64.53	25.76	110.37	66.73	64.36	59.55		3
C1orf56	21.8	23.97	48.16	50.63	38.13	16.23		3
C20orf196	20.46	16.83	25.78	9.46	22.48	7.95		3
C2orf74	56.35	35.21	94.47	41.25	89.72	28.48		3
C5orf15	241.82	190.69	245.08	154.66	312.17	81.25		3
C7orf55	74.08	38.52	89.06	34.6	107.5	32.38		3
C9orf116	19.82	5.59	22.45	7.05	19.47	7.92		3
C9orf135	19.33	8.25	24.21	4.04	28.4	0.97		3
CAMK2N1	40.46	39.96	69.84	32.48	104.84	27.83		3
CARTPT	121.27	18.08	105.97	13.68	192.33	6.18		3
CCDC115	38.4	22.78	98.83	48.95	54.44	35.98		3
CCDC126	73.95	58.89	84.28	40.71	87.44	17		3
CCDC167	97.45	36.02	124.16	35.07	148.3	35.27		3
CCDC28B	138.99	80.14	160.77	96.33	193.61	55.8		3
CDC37L1-AS1	22.11	0	24.02	35.05	24.51	4.77		3
CDKN2AIPNL	108.27	61.28	103.32	57.53	110.28	34.18		3
CETN2	156.27	67.73	141.52	70.99	153.62	57.07		3
CGA	149.68	27.87	102.37	47.13	101.21	40.29		3
CHST9	69.77	63.21	124.62	84.64	103.15	31.26		3
CLNS1A	146.63	86.49	185.25	87.21	205.01	59.45		3
CLPS	98.84	31.69	138.39	6.82	229.37	0.62		3
CNOT6L	12.09	9.33	14.76	6.29	22.37	4.1		3
COCH	16.23	6.38	14.55	4.23	12.52	4.05		3
COMMD3	213.51	109.04	212.7	83.45	213.56	82.62		3
CPA2	82.58	43.93	97.72	20.86	100.3	4.57		3
CRYM	59.03	22.38	76.54	29.99	68.62	16.03		3
CTNNA2	15.48	5.67	14.86	2.1	20.78	1.17		3
CTRB1	14.87	6.82	26.31	10.25	28.67	2.39		3
CTRB2	34.92	23.97	49.46	23.21	67.29	18.13		3
CTSE	53.08	53.3	73.09	100.42	70.53	19.11		3
CXADR	69.51	28.29	68.67	18.51	83.3	9.17		3
CYB5D2	89.53	53.54	116.67	46.16	108.15	37.57		3
CYHR1	9.12	3.9	19.65	14.27	6.42	7.93		3
DANCR	129.07	64.38	123.5	38.58	146.89	30.32		3
DAPL1	30.54	13.87	35.7	3.08	50	1.29		3
DGCR6	17.45	9.39	47.05	22.72	22.23	14.64		3
DLEU1	14.57	9.12	18.14	6.37	21.25	6.05		3
DLK1	58.21	29.56	70.45	17.94	71.61	22.46		3
DPCD	129.23	105.48	180.11	82.21	186.81	53.53		3
DPH6	19.83	17.08	22.25	14.77	27.57	5.51		3
DPM3	91.36	54.01	131.93	60.48	176.74	36.37		3
EFHC1	12.16	6.97	18.14	6.61	17.19	5.88		3
EIF3CL	0	0	38.12	6.2	28.99	18.46		3
ENPP2	101.1	53.61	102.35	39.38	106.18	19.16		3
ERICH5	22.99	10.82	36.15	11	36.82	6.24		3
FAM110B	9.14	8.16	14.35	7.18	17.72	3.59		3
FAM229B	23.88	9.56	23.72	6.55	23.77	7.81		3
FAM47E	29.23	15.98	42.59	15.75	33.53	8.04		3
FAR2P2	55.31	53.46	63.86	35.58	88.41	19.83		3
FGF12	67.89	46.91	79.06	31.88	94.91	14.61		3
FGF13	15.37	6.79	15.19	7.75	22.7	5.88		3
FKBP9	36.3	25.73	54.84	26.88	53.41	14.3		3
FRZB	19.04	20.52	36.32	26.76	15.04	2.77		3
FXYD2	195.87	227.17	322.68	162.83	388.84	103.11		3
GCHFR	126.13	39.93	219.43	85.58	120.28	95.74		3
GCK	9.47	4.42	17.38	5.16	4.93	5.13		3
GDPD1	14.38	10.24	12.87	9.11	22.69	3.98		3
GHRH	13.64	0	16.13	0	18.44	0		3
GNG3	148.34	42.69	163.97	27.27	223.63	9.22		3
GPNMB	14.49	5.94	20.48	6.02	18.17	6.26		3
GSTA1	23.37	19.98	31.45	13.56	31.84	1.95		3
GSTA4	385.58	261.55	471.81	222.44	481.43	144.06		3
GUSBP3	16.43	7.87	18.93	7.35	20.44	6.52		3
HDDC3	18.17	9.28	36.67	18.67	32.77	18.26		3
HIF1A-AS2	0	0	12.48	11.46	38.32	21.44		3
HILPDA	31.59	21.6	70.04	18.48	49.56	9.35		3
HIST3H2A	23.14	5.85	26.41	9.74	7.36	18.3		3
HOPX	253.08	74.95	302.59	48.35	347.51	23.97		3
HSBP1	675.79	378.95	855.51	440.64	846.24	273.55		3
HSPA6	2.55	10.58	18.88	14.93	5.57	3.01		3
IAPP	3333.51	368.3	2630.14	202.75	2825.31	103.62		3
IMMP1L	158.86	79.37	229.37	101.39	191.28	72.39		3
IQCH-AS1	38.81	24.62	37.43	21.86	43.77	12.76		3
ITM2A	89.94	18.77	127.18	21.72	160.67	7.14		3
JKAMP	285.25	169.75	367.64	210	314.04	95.08		3
KGFLP1	33.52	26.18	47.24	24.15	47.25	10.65		3
KIFAP3	56.11	34.97	57.39	23.83	61.96	18.74		3
KIZ	17.64	10.69	19.71	6.5	21.09	6.25		3
LGALS2	16.41	5.17	25.93	2.16	17.86	2.04		3
LINC00526	8.44	5.56	22.99	5.18	11.67	6.35		3
LINC00643	32.29	21.44	33.09	14.72	42.56	7.86		3
LINC00948	112.97	51.87	128.37	18.11	118.37	21.85		3
LINC00998	597.41	295.66	718.57	278.03	703.75	247.77		3
LINC01091	14.28	4.71	13.67	5.79	20.25	4.27		3
LINC01351	16.39	6.33	31.26	11.09	32.86	5.81		3
LINC01481	17.62	9.52	28.74	9.79	29.86	7.96		3
LOC100506844	50.16	23.24	69.87	22.9	66.52	27.56		3
LOC145837	26.26	26.72	54.41	12.55	52.33	5.45		3
LOC158960	20.15	6.16	17.06	6.06	22.56	6.6		3
LOC283683	11.49	7.46	14.42	4.84	19.31	4.09		3
MARCH6	76.27	59.54	99.41	52.87	95.44	19.34		3
MDP1	132.03	59.37	152.51	74.71	164.81	57.65		3
MFAP4	185.25	84.06	216.96	37.13	308.08	22.04		3
MPV17L2	11.58	7.2	16.81	9.61	3.37	6.6		3
MSANTD3-TMEFF1	8.85	9.36	13.14	6.51	22	4.93		3
MSMB	22.59	16.63	29.4	19.56	32.22	3.06		3
NAA38	71.04	36.15	78.23	30.8	71.08	28.8		3
NDUFA5	156.99	96.52	232.06	126.34	201.95	54		3
NDUFB7	313.86	113.07	510.52	341.39	312.84	345.63		3
NNAT	53.45	16.64	46.14	12.07	27.03	18.38		3
NPPB	1.38	0.53	15.77	5.4	20.4	4.32		3
NPY1R	15.81	7.94	13.75	5.74	17.93	5.08		3
OXLD1	16.38	3.86	17.57	13.86	8.47	8.3		3
PCDH20	11.61	7.06	11.22	4.45	16.98	3.35		3
PCP4	117.27	27.33	169.55	13.77	166.25	4.35		3
PIGK	35.29	21.28	47.88	25.52	35.85	13.1		3
POU6F2-AS1	2.41	8.98	18.89	2.21	1.71	5.33		3
PPY	224.03	160.97	283.63	184.23	663.74	154.52		3
PRPS2	33.95	22.85	32.1	17.5	45.37	9.16		3
PRR4	18.03	7.92	21.69	15.08	11.35	2.85		3
PTPRS	16.49	11.67	22.81	6.89	34.97	3.02		3
RAB2B	32.65	27.46	37.48	28.18	52.81	12.64		3
RAMP1	23.83	10.02	35.79	11.51	13.1	13.06		3
RAP1GDS1	29.82	22.23	32.06	19.84	33.48	8.13		3
RBP4	140.25	38.19	127.28	12.06	82.42	10.66		3
RDH10	13.84	5.66	11.78	5.91	17.24	4.14		3
REG3G	11.4	7.56	20.33	5.55	26.57	0		3
RIIAD1	37.19	18.71	59.05	27.6	59.72	17.12		3
RNASE1	45.37	31.56	89.96	76.91	95.72	13.84		3
RNF170	27.27	22.18	38.36	24.37	33.62	9.23		3
RPARP-AS1	56.74	30.23	72.02	27.26	79.33	30.38		3
RPS10-NUDT3	23.48	18.25	27.45	11.32	35.68	6.31		3
RPS18P9	14.81	9.83	19.64	8.44	27.05	9.54		3
RPS4Y1	16.03	10.94	23.36	12.66	20.53	2.72		3
RSPH9	29.29	28.04	36.86	15.62	47.28	8.53		3
RTN1	81.36	27.07	96.68	17.2	131.92	13.76		3
SCARNA12	7.22	0	3.02	0	25.49	3.51		3
SCARNA16	0	0	32.43	0	0	0		3
SCGB1A1	11.01	33.22	33.43	20.63	46.02	3.65		3
SCOC	495.97	268.84	505	252.83	451.49	138.21		3
SERINC5	26.45	21.7	45.1	25.85	47.31	8.88		3
SLC12A2	11.25	9.76	22.03	19.11	21.1	7.2		3
SLC17A6	20.88	4.96	16.75	1.33	24.52	1.09		3
SLC35A1	89.37	59.64	104.76	57.37	94.31	29.12		3
SMYD3	62.4	22.04	60.03	26.08	58.33	14.63		3
SNHG9	26.57	46.46	49.23	11.82	66.18	0		3
SOX11	18.94	12.8	34.76	16.39	44.62	8.38		3
STC1	35.93	31.48	70.98	18.67	100.07	6.55		3
STMN1	1567.31	734.29	2014.88	760.05	2080.94	673.11		3
STMN2	444.24	220.14	525.92	172.48	651.75	130.56		3
STRN3	56.72	80.84	124.64	159.37	110.13	42.7		3
SULT1E1	51.4	30.3	52.11	20.5	56.49	2.85		3
TCEAL7	92.22	38.49	113.05	42.3	120.29	49.35		3
TF	8.31	8.83	27.76	9.48	19.54	6.97		3
TM4SF4	63.02	26.77	65.62	14.35	42.55	9.92		3
TMED6	55.4	27.32	79	21.55	78.2	18.73		3
TMEM14A	566.27	320.13	725.38	396.59	651.81	206.48		3
TMEM33	59.35	49.03	79.29	42.91	86.12	18.56		3
TMEM38B	56.35	41.13	64.94	38.33	65.38	16.41		3
TMSB15A	147.62	74.78	160.69	45.76	159.96	53.76		3
TOPORS-AS1	52.42	38.51	91.61	34.64	87.7	33.14		3
TRAM1L1	15.55	2.77	24.61	8.23	14.18	6.93		3
TRAPPC2L	178.62	110.47	195.05	93.17	281.69	67.92		3
TRIM52-AS1	18.55	14.87	19.43	9.86	27.05	7.46		3
TSPAN1	151.51	81.22	157.9	35.09	144.86	23.12		3
UGT2B7	23.96	4.43	24.31	3.72	24.65	1.09		3
UTS2	21.5	0	12.81	1.88	36.54	0		3
VLDLR-AS1	14.93	9.3	20.49	6.7	18.86	7.4		3
WDR54	60.52	61.41	83.66	40.2	102.5	26.03		3
WRB	319.91	185.92	398.61	225.89	381.29	117.77		3
XIST	16.73	12.13	16	6.04	29.08	7.78		3
ZBED5-AS1	28.81	18.53	40.9	14.08	48.29	16.41		3
ZDHHC12	29.08	13.83	64.24	43.17	31.06	39.11		3
ZDHHC2	44.29	37.29	68.05	39.97	76.03	18.94		3
ZNF429	5.26	4.1	14.5	8.23	22.64	2.83		3
ZNF561-AS1	15.28	6.21	22.36	8.65	22.01	10.27		3
ZNF573	14.81	10.13	17.99	6.84	24.59	3.71		3
ZNF793-AS1	28.29	17.71	31.81	9.2	33.26	9.98		3
ZNF883	15.77	14.61	21.07	9.88	24.27	5.51		3
AACS	16.07	14.45	8.54	5.66	10.96	5.06		4
AAMP	140.86	96.31	55.65	42.52	53.36	36.36		4
ABAT	25.75	17.97	12.49	5.88	15.89	4.68		4
ACTR2	84.61	68.22	31.73	24.67	48.56	27.22		4
ADI1	35.77	24.15	13.46	5.34	13.7	6.25		4
ADIPOR1	134.38	95.5	41.95	29.85	35.02	31.63		4
ADPRHL2	25.79	23.57	11.85	14.36	7.01	14.58		4
AK1	22.81	12.99	8.75	5.74	10.32	3.35		4
ALDH2	37.86	20.07	11.8	6.39	16.7	5.11		4
ALKBH7	22.91	4.99	20.89	10.69	2.65	7.67		4
ANAPC5	87.41	58.22	48.53	28.43	49.07	23.47		4
ANXA6	108.45	60.76	31.94	19.09	34.75	26.31		4
AP2S1	45.16	18.68	26.46	18.98	9.59	26.96		4
APPL2	23.59	22.57	12.02	6.96	14.09	4.68		4
ARF5	288.59	198.19	152.03	72.53	110.27	69.49		4
ARL4D	19.85	17.2	18.82	9.35	10.03	4.89		4
ATP1B3	48.19	37.1	17.25	13.87	25.31	18.19		4
ATP6AP1	253.6	180.46	36.91	21.24	45.84	23.52		4
ATP6V0A1	29.5	38.7	13.74	10.35	14.28	10.77		4
ATP6V1H	56.86	46.19	23.8	21.52	20.53	18.05		4
ATXN7L3B	54.27	37.89	28.28	12.71	35.09	15.34		4
BCAT2	54.32	37.71	24.07	11.7	21.57	9.2		4
BCL2L1	23.29	12.65	9.96	7.52	6.92	5.95		4
BCYRN1	17.53	24.15	0	0	0	0		4
C16orf13	46.62	24.91	15.35	16.57	8.78	14.7		4
C19orf10	160.72	105.16	23.8	17.82	23.42	35.55		4
C22orf39	28.23	16.39	20.62	9.57	9.5	4.83		4
C6orf211	83.72	55.63	62.65	36.78	44.27	19.29		4
CAT	82.15	77	61.6	35.37	56.3	20.66		4
CD55	24.76	31.67	8.7	12.09	14.13	12.34		4
CFC1	34.37	19.12	8.3	7.9	5.47	12.41		4
CFC1B	23.75	21.11	1.92	2.44	0.03	6.86		4
CHD4	18.24	18	7.72	6.06	16.53	9.64		4
COMMD7	39.26	28.04	15.38	10.08	12.94	8.96		4
COX5A	252.28	131.27	62.61	39.09	65.09	55.03		4
CRMP1	24.13	21.41	11.48	7.26	16.09	8.51		4
CRYBA2	823.57	581.67	278.98	158.44	166.31	111.75		4
CRYL1	28.19	19.49	10.27	2.92	7.02	3.64		4
CUL2	18.39	16.3	9.6	6.48	9.5	5.72		4
DAP	27.52	28.05	9.64	10.05	13.68	15.04		4
DAXX	32.66	36.08	13.13	11.42	13.62	14.45		4
DCUN1D3	9.95	16.24	6.04	5.82	7.77	3.58		4
DDB1	42.13	35.53	14.19	9.29	18.73	10.45		4
DDC	323.08	176.88	198.78	77.38	172.27	53.91		4
DHCR24	39.16	32.1	16.85	12.92	16.51	11.23		4
DSP	51.46	69.7	18.48	13.38	28.86	20.05		4
DTD1	55.54	36.34	28.94	18.79	22.25	13.62		4
DUSP23	29.11	13.09	14.94	6.95	9.74	5.77		4
DUT	20.39	8.27	5.45	3.47	8.33	5.77		4
E2F4	12.17	17.45	5.11	9.39	5.21	7.19		4
EIF3F	94.58	74.85	40.23	23.25	55.3	24.28		4
ELMO2	29.69	28.16	15.85	11.82	13.34	7.57		4
ELOVL4	42.6	31.67	19.08	12.69	28.64	13.12		4
EMC6	55.36	30.06	30.84	16.27	4.97	16.43		4
ENOPH1	91.07	75.4	40.02	27.45	50.59	24.94		4
FKBP1A	160.86	117.23	42.54	29.92	54.99	28.01		4
GANAB	26.97	22.07	12.74	7.42	19.72	14.91		4
GATM	29.24	13.01	11.29	3.78	12.37	4.77		4
GCSH	91.99	44.49	20.38	11.34	25.24	9.37		4
GINM1	77.83	67.61	70.01	50.22	20.79	38.46		4
GLRB	20.86	12.18	12.21	8.36	11.08	3.76		4
GNAT3	20.11	5.77	7.28	0	8.12	0		4
GNB1	48.03	41.29	17.54	15.59	30.79	18.29		4
GNPDA1	63	40.44	23.02	10.72	22.68	11.07		4
GPAA1	23.21	7.6	7.84	6.37	3.86	8.31		4
GPD1	17.17	10.68	9.81	3.98	8.03	2.53		4
GPR119	37.07	52.57	18.26	20.3	14.25	8.15		4
GRB2	63.98	54.85	27.58	20.7	32.12	17.53		4
GTF3C2	17.55	14.27	9.49	5.12	10.53	6.23		4
HAGH	41.85	20.94	25.02	15	21.73	10.49		4
HINT2	107.89	53.2	49.92	34.56	22.79	26.35		4
HIST1H1E	18.35	20.77	1.06	7.36	4.57	8		4
HIST1H2BC	93.01	76.38	41.18	44.18	22.9	73.03		4
HIST1H4E	17.24	7.34	4.28	9.03	13.99	9.51		4
IDI1	254.52	232.81	131.07	110.64	113.26	59.52		4
IDS	89.63	80.29	30.39	35.38	27.79	38.34		4
IGFBPL1	91.04	90.82	27.07	16.68	19.42	7.23		4
IMP3	80.74	42.74	13.42	3.38	12.02	7.58		4
IQGAP1	13.8	16.82	5.59	5.52	11.6	4.94		4
ISCU	44.6	31.08	18.41	10.84	10.2	11.42		4
ISYNA1	23.17	17.25	24.68	23.64	9.32	9.24		4
JAM3	18.28	12.3	8.63	3.57	9.77	4.86		4
KAT6B	16.22	18.03	7.38	5.55	12.05	6.45		4
KDELR1	31	28.15	16.09	6.75	17.98	20.29		4
KIAA1191	73.23	67.58	39.53	29.68	49.71	22.84		4
KLHDC3	34.97	21.69	16.96	9.3	7.81	15.15		4
KRT19	114.7	127.51	27.05	46.6	35.45	47.78		4
KRT4	12.73	26.88	6.1	5.78	16.17	3.14		4
LCLAT1	32.48	31.79	28.93	20.41	21.73	6.68		4
LIN52	16.7	12.1	7.29	2.56	7.08	3.72		4
LIN7B	33.46	20.62	33.57	17.98	13.65	7.3		4
LINC00261	31.17	29.04	13.38	9.16	12.65	6.13		4
LOC100093631	16.24	21.15	3.6	4.19	11.5	8.52		4
LOC100506985	16.41	20.2	9.77	13.85	14.37	4.88		4
MAP1LC3B	60.29	56.34	23.61	20.2	39.01	23.56		4
MEIS1	90.39	111.97	44.9	39.42	40.73	23.46		4
MFSD1	29.25	20.25	14.95	9.56	11.86	8.81		4
MIA2	29.9	34.43	17.02	8.85	25.99	12.53		4
MIF	1850.92	1292.28	2138.64	1234.48	475.65	843.49		4
MPG	22.54	10.43	9.35	10.03	3.36	9.21		4
MRPL41	46.63	21.53	9.18	9.37	5.07	14.61		4
MYADM	14.09	18.13	5.28	7.59	12.88	5.72		4
MYH10	28.69	33.81	15.34	12.58	22.31	10.76		4
NDFIP1	34.26	31.25	15.68	8.56	22.46	11.32		4
NIT1	29.95	26.53	13.28	11.08	11.19	6.36		4
NPM3	19.48	15.8	4.96	2.42	10.24	5.92		4
NRSN2	50.81	36.45	29.33	13.41	26.96	14.71		4
NT5DC3	17.05	13.06	9	6.66	8.84	4.6		4
NUDT16L1	32.61	13.01	8.47	9.12	7.4	9.02		4
ORMDL3	31.46	23.78	8.96	8.87	14.61	18.2		4
OXCT1	35.16	29.65	22	13	24.51	9.83		4
P4HB	60.69	36.25	23.69	25.53	15.61	35.05		4
PDIA3	319.21	244.48	45.89	39.64	74.66	55.06		4
PEA15	17.13	18.09	4.18	7.67	7.85	11.2		4
PFKM	28.41	22.55	15.71	6.58	17.24	7.12		4
PFN2	425.79	273.92	161.27	69.74	194.44	80.07		4
PHF5A	41.15	33.48	8.83	6.71	7.85	11.57		4
PIGY	338.24	186.27	107.71	47.57	85.7	63.74		4
PPP4C	33.53	19.97	7.96	9	5.7	12.05		4
PRADC1	50.99	18.07	17.12	8.02	11.65	6.61		4
PRAF2	23.37	11.07	5.33	2.01	11.62	5.96		4
PRKAG2	21.96	16.29	13.81	8.76	13.05	4.11		4
PRPS1	24.01	14.73	9.77	4.63	8.85	7.51		4
PRSS3P2	23.54	11.13	13.08	12.04	12.76	4.28		4
RAB5C	23.23	15.28	6.43	6.1	4.4	7.46		4
RANBP1	45.16	30.79	13.07	18.18	14.18	20.44		4
RMND5A	27.81	23.51	16.59	8.16	13.98	4.72		4
RNF167	35.29	28.27	15.29	11.48	12.64	13.73		4
RPL13	56.43	30.37	14.91	10.62	15.78	12.64		4
RWDD4	36.51	25.34	21.56	11.84	17.56	9.85		4
SARAF	472.6	282.88	345.78	178.01	199.85	135.06		4
SCAND1	24.66	10.05	13.85	5.43	7.65	3.7		4
SCD	57.66	69.71	33.19	21.28	44.19	18.45		4
SCGN	1319.53	768.65	678.43	261.17	565.48	224.49		4
SDF2L1	26.18	9.83	4.3	5.83	3.55	3.76		4
SDHC	109.37	72.45	43.51	24.16	37.51	28.16		4
SENP7	19.26	21.15	10	11.15	15.01	4.74		4
SGPL1	32.99	28.83	15.84	10.61	13.37	8.36		4
SLC29A1	129.83	116.89	94.01	47.5	89.16	40.65		4
SLC36A4	23.4	15.35	10.33	7.34	15.99	7.34		4
SLC39A14	21.85	20.14	9.72	5.49	11.06	8.09		4
SLC7A2	30.33	34.84	15.29	10.72	21.3	11.29		4
SLC7A8	33.56	34.26	8.34	7.81	9.57	8.25		4
SLMO2	141.17	111.04	85.86	64.83	75.5	35.69		4
SMN2	115.12	133.61	49.49	42.91	54.03	37.4		4
SND1	40.34	30.18	17.1	11.32	17.98	14.26		4
SNORA18	142.37	0	0	0	0	126.7		4
SNORA23	18.54	0	0	0	0	0		4
SORD	40.72	32.55	13.49	5.71	13.23	7.15		4
SPRYD3	24.67	13.85	8.1	7.16	8.97	5.79		4
SQSTM1	70.37	85.55	18.27	31.49	18.07	66.38		4
STXBP1	24.98	18.43	9.03	5.27	13.39	4.52		4
SUMF1	16.59	12.61	4.53	2.65	5.59	2.7		4
SUMO3	43.54	30.83	10.97	5.08	11.97	9.81		4
SYNGR2	45.01	26.77	25.7	26.77	8.81	25.39		4
TAGLN2	605.94	427.34	199.21	126.74	216.61	150.09		4
TKT	67.78	41.85	22.44	12.94	26.65	20.49		4
TMED3	179.4	94.12	88.17	46.94	71.62	54.41		4
TMEM134	21.15	11.94	23.68	14.96	3.53	7.49		4
TMEM183A	53.45	38.11	13.39	17.78	16.34	15.84		4
TMEM30A	54.15	41.09	26.55	16.34	37.37	14.97		4
TMEM68	33.83	30.35	23.8	17.79	23.59	7.59		4
TPM4	32.46	50.16	13.02	15.14	24	19.61		4
TPST1	31.76	38.98	7.44	12.01	8.88	9.92		4
TRAPPC5	32.05	8.3	8.89	9.86	7.28	6.75		4
TRPC4AP	19.51	18.53	7.63	6.68	9.59	8.46		4
TTC5	65.51	43.92	48.14	28.28	36.8	17.2		4
TTC8	63.02	64.26	35.12	23.93	38.73	16.31		4
TUBB2A	42.91	34.76	21.4	19.25	9.89	22.38		4
UBAP2L	29.19	28.37	10.57	10.12	11.52	9.58		4
UBE2E2	21.21	11.79	10.56	6.05	8.57	5.78		4
UFL1	36.6	42.2	18.33	14.34	32.81	13.57		4
UROS	19.28	3.83	6.39	4.96	3.19	3.22		4
VCP	34.78	25.55	12.55	9.46	18.65	16.09		4
WLS	52.85	21.79	18.01	7.98	22.92	9.52		4
XRN1	26.11	32.78	6.58	9.38	11.85	13.22		4
ABCC5	15.21	38.54	17.14	36.9	12.67	22.88		5
AGT	42.87	99.28	58.1	132.7	34.83	97.93		5
APOBEC3B	11.92	18.02	7.4	31.5	4.05	24.04		5
ARRDC3	23.23	427.28	35.74	568.63	30.17	297.86		5
ATF3	4.63	22.08	1.69	8.92	3.02	15.12		5
BCL7B	14.66	20.1	6.23	11.17	5.62	14.45		5
BTG2	22.64	109.78	22.81	57.59	25.34	48.05		5
C3orf52	11.91	22.83	7.65	19.59	6.86	17.65		5
CASP7	7.85	21.16	6	30.29	6.82	28.41		5
CCL4L2	0	7	5.25	43	0.56	6.27		5
CCNL1	20.25	49.62	24.01	62.52	20.83	60.78		5
CCT6P3	5.03	15.3	4.59	17.7	4	9.73		5
CD69	0.53	4.11	2.67	20.71	0.77	4.72		5
CEACAM6	23.19	37.28	18.18	69.22	24.02	21.42		5
CLK1	82.63	188.78	96.01	237.7	89.25	183.15		5
DTX3L	6.32	33.15	4.88	34.62	7.06	23.83		5
EIF2AK2	17.52	57.92	9.57	42.42	19.47	34.58		5
ERRFI1	7.64	21.91	5.93	16.62	8.89	16.96		5
FAM46A	32.37	66.53	22.04	83.92	26.1	71.77		5
FOS	5.43	54.07	9.1	51.89	10.91	43.32		5
GEM	5.81	69.73	5.18	66.95	4.42	50.61		5
INSIG1	6.68	27.16	4.75	14.47	3.47	13.35		5
IRF2	6.63	22.51	4.71	11.07	5.81	14.65		5
KLF10	18.49	115.79	22.51	165.95	23.71	104.09		5
LINC00473	4.57	16.71	3.57	6.41	3.35	2.53		5
MED30	27.91	27.23	12.8	28.78	6.61	34.07		5
MGEA5	8.89	20.35	7.58	19.1	9.79	23.27		5
MOV10	12.76	16.68	9.33	16.74	5.7	22.17		5
MT1E	8.02	109.51	7.17	53.88	5.3	54.37		5
MT1G	57.4	342.82	21.58	79.58	30.94	157.04		5
MT1H	9.68	16.08	2.82	7.93	4.58	18.07		5
MT1X	67.88	869.99	73.86	475.11	122.86	540.92		5
MTRNR2L2	6647.54	11147.6	2848.28	5267.51	5395.62	14602.6		5
ODC1	18.47	49.99	16.02	37.99	21.94	56.65		5
ORC6	9.23	16.67	7.48	13.49	3.78	19.63		5
PARP14	3.84	18.61	2.52	21.56	4.16	26.63		5
PARP9	17.42	59.91	17.16	63.54	18	60.99		5
PDK4	63.26	141.31	30.09	66.11	54.23	57.87		5
PNPT1	13.02	36.03	12.47	63.18	13.54	43.15		5
RND3	32.42	87.82	29.05	106.05	41.6	103.74		5
RNVU1-19	0	49.41	0	0	0	0		5
SCARNA14	0	171.88	0	0	0	0		5
SDC4	32.34	47.2	41.57	105.29	29.46	57.3		5
SERPINB2	17.94	62.82	12.17	52.54	13.62	22.14		5
SERPIND1	7.38	22.78	5.87	10.67	5.22	6.45		5
SNORA12	0	110.71	67.51	156.61	0	65.41		5
SNORA63	0	188.46	0	0	0	0		5
SNORD10	0	106.14	0	0	0	0		5
SPRY2	3.63	15.85	4.93	21.29	6.48	22.11		5
TDRD7	5.43	13.94	2.99	18.77	3.11	15.78		5
THUMPD2	6.86	17.82	12.07	23.58	7.94	16.52		5
TIPARP	9.71	20.61	5.71	12.97	6.62	19.7		5
TMEM70	26.19	29.23	16.19	43.13	7.72	36.03		5
TOB1	101.71	190.2	34.3	101.72	33.85	57.96		5
TXNIP	41.62	234.24	24.13	195.92	54.58	291.61		5
UPK1B	79.54	98.1	73.03	143.53	64.12	22.86		5
ZC3HAV1	9.56	27.6	11.01	39.36	14.57	35.13		5
ZFP36L2	12.89	36.89	10.94	23.82	13.33	14.02		5
ZNF165	13.46	48.92	11.74	30.08	9.37	23.56		5
ZNF20	5.22	22.32	5.49	20.32	6.02	10.03		5
ZNF331	10.63	66.86	9.26	27.42	13.13	11.95		5
ZNF433	7.67	40.65	7.02	48.99	7.61	22.85		5
ZNF441	7.29	19.18	4.27	10.53	6.82	8.23		5
ZNF442	0.76	11.52	2.9	24.94	1.78	8.35		5
ZNF625	3.11	17.08	2.54	12.63	2.89	12.21		5

## Sheet: transcript rsem.TPMs
gene_id	transcript_id(s)	24 h uninfected	24 h CVB	48 h uninfected	48 h CVB	72 h uninfected	72 h CVB
A1BG	NM_130786	10.41	7.26	19.55	8.03	14.47	9.15
A1BG-AS1	NR_015380	2.66	1.16	2.54	1.51	1.89	2.51
A1CF	NM_001198818,NM_001198819,NM_001198820,NM_014576,NM_138932,NM_138933	29.1	34.38	22.01	16.18	36.25	14.24
A2M	NM_000014	0.88	0.95	0.67	2.36	1.04	2.95
A2M-AS1	NR_026971	1.47	0.97	1.46	0.63	0.68	0.1
A2ML1	NM_001282424,NM_144670	0	0	0	0	0.06	0
A2MP1	NR_040112	0	0	0	0	0	0
A3GALT2	NM_001080438	0	0	0	0	0	0
A4GALT	NM_017436	0.08	0.25	0	0.33	0	0.54
A4GNT	NM_016161	0	0	0	0	0	0.13
AA06	NR_037584	0	0	0	0	0	0
AAAS	NM_001173466,NM_015665	25.76	20.21	15.82	15.73	21.14	14.75
AACS	NM_023928	16.07	14.45	8.54	5.66	10.96	5.06
AACSP1	NR_024035	0.16	0.12	0.15	0	0.11	0
AADAC	NM_001086	0.78	1.04	0.42	3.14	0	2.77
AADACL2	NM_207365	0	0.19	0	0	0	0
AADACL2-AS1	NR_110202,NR_110203	0.33	0	0	0	0	0
AADACL3	NM_001103170,NR_111984	0	0	0	0	0	0
AADACL4	NM_001013630	0	0	0.11	0	0	0
AADACP1	NR_026915	0.44	0.45	0.54	1.17	0.64	0.19
AADAT	NM_001286682,NM_001286683,NM_016228,NM_182662	6.43	7.93	5.76	6.73	7.08	6.52
AAED1	NM_153698	3.72	6.99	4.78	8.11	4.74	7.28
AAGAB	NM_001271885,NM_001271886,NM_024666	53.32	35.29	28.91	19.37	26.51	16.55
AAK1	NM_014911	1.76	1.36	0.88	0.54	1.78	0.48
AAMDC	NM_024684	56.57	43.4	89.54	59.02	116.63	74.76
AAMP	NM_001087,NM_001302545	140.86	96.31	55.65	42.52	53.36	36.36
AANAT	NM_001088,NM_001166579,NR_110548	0	0.3	0	0	0	0.25
AAR2	NM_001271874,NM_015511	25.14	21.44	20.01	18.67	16.09	17.08
AARD	NM_001025357	1.17	1.07	1.47	0.4	1	0.39
AARS	NM_001605	32.58	29.59	27.08	18.43	27.49	16.17
AARS2	NM_020745	0.79	0.41	0.78	0.34	0.96	0.8
AARSD1	NM_001261434	48.92	42.06	47.62	35.76	63.17	31.74
AASDH	NM_001286668,NM_001286669,NM_001286670,NM_001286671,NM_001286672,NM_181806	7.96	6.44	9.39	5.7	10.9	3.07
AASDHPPT	NM_015423	106.59	78.48	94.77	57.9	105.82	45.39
AASS	NM_005763	2.17	1.65	2.1	1.09	2.87	1.02
AATBC	NR_026961	0	0	0	0	0.05	0
AATF	NM_012138	13.33	16.7	20.89	18.53	20.16	20.07
AATK	NM_001080395,NM_004920	0.12	0	0	0	0.14	0
AATK-AS1	NR_027255	0	0	0	0	0	0
ABAT	NM_000663,NM_001127448,NM_020686	25.75	17.97	12.49	5.88	15.89	4.68
ABCA1	NM_005502	8.36	15.8	15.56	17.27	15.34	7.81
ABCA10	NM_080282	0.22	0.19	0.37	0.35	0.54	0.2
ABCA11P	NR_002451	12.94	12.95	8.8	6.11	7.86	4.76
ABCA12	NM_015657,NM_173076,NR_103740	0.15	0	0.13	0.1	0.19	0.1
ABCA13	NM_152701	0.01	0.01	0	0	0	0.01
ABCA17P	NR_003574	0.04	0	0.07	0	0	0
ABCA2	NM_001606,NM_212533	0.06	0	0.04	0.08	0.03	0.03
ABCA3	NM_001089	1.26	0.73	1.35	0.53	0.79	0.63
ABCA4	NM_000350	0.02	0	0	0	0	0
ABCA5	NM_018672,NM_172232	8.7	10.12	13.67	10.38	16.42	7.45
ABCA6	NM_080284	0.21	0.09	0.17	0.12	0.13	0
ABCA7	NM_019112	0	0	0.04	0.05	0.07	0.12
ABCA8	NM_001288985,NM_001288986,NM_007168	0.08	0	0	0	0	0
ABCA9	NM_080283	0.2	0.11	0.2	0.05	0.55	0.1
ABCA9-AS1	NR_126414	0	0	0	0	0	0
ABCB1	NM_000927	3.88	5.11	4.01	3.96	3.47	5.28
ABCB10	NM_012089	7.17	7.44	5.79	5.83	9.81	3.6
ABCB11	NM_003742	0	0	0.03	0	0	0
ABCB4	NM_000443,NM_018849,NM_018850	1.15	1.14	0.78	0.67	0.18	0.11
ABCB5	NM_001163941,NM_001163942,NM_001163993,NM_178559	0.07	0	0.07	0.07	0.04	0
ABCB6	NM_005689	4.81	3.97	3.47	0.99	2.13	2.38
ABCB7	NM_001271696,NM_001271697,NM_001271698,NM_001271699,NM_004299	18.63	21.37	17.1	14.89	17.84	9.62
ABCB8	NM_001282291,NM_001282292,NM_001282293,NM_007188	0.74	0.21	1.6	2.06	0.48	0.99
ABCB9	NM_001243013,NM_001243014,NM_019624,NM_019625,NM_203444	0.05	0.15	0.13	0	0	0.13
ABCC1	NM_004996	1.25	1.51	0.51	0.24	0.55	0.41
ABCC10	NM_001198934,NM_033450	0.75	0.39	1.21	0.45	0.55	1.71
ABCC11	NM_032583,NM_033151,NM_145186	0	0	0	0	0	0
ABCC12	NM_033226	0	0	0	0	0	0
ABCC13	NR_003087,NR_003088	0.57	0.85	1.3	0.71	0.42	1.02
ABCC2	NM_000392	0.09	0.09	0	0	0.08	0
ABCC3	NM_001144070,NM_003786	0.09	0.05	0.09	0.18	0.04	0.24
ABCC4	NM_001105515,NM_001301829,NM_001301830,NM_005845	2.32	1.5	1.87	1.69	2.32	1.28
ABCC5	NM_001023587,NM_005688	15.21	38.54	17.14	36.9	12.67	22.88
ABCC5-AS1	NR_046570	0	0	0	0	0	0
ABCC6	NM_001079528,NM_001171	61.94	43.25	109.83	67.9	118.37	44.44
ABCC6P1	NR_003569	1.42	1.77	1.96	1.36	1.67	2.11
ABCC6P2	NR_023387	48.31	23.54	74.79	45.71	98.03	39.66
ABCC8	NM_000352,NM_001287174	52.85	73.81	37.86	51.71	46.87	35.01
ABCC9	NM_005691,NM_020297	4.32	2.84	2.55	1.14	5.41	1.98
ABCD1	NM_000033	0.09	0	0	0	0	0.23
ABCD2	NM_005164	0.06	0.09	0.06	0	0	0
ABCD3	NM_001122674,NM_002858	42.85	39.82	40.68	27.14	48.61	20.55
ABCD4	NM_005050,NR_003256	13.32	15.49	9.74	14.27	6.87	10.4
ABCE1	NM_001040876,NM_002940	26.82	34.27	25.18	26.76	27.75	21.05
ABCF1	NM_001025091,NM_001090	14.84	18.09	11.19	12.81	18.98	19.05
ABCF2	NM_005692,NM_007189	10.92	16.4	8.37	11.81	10.94	10.7
ABCF3	NM_018358	20.9	22.55	16.34	12.99	11.97	14.14
ABCG1	NM_004915,NM_016818,NM_207174,NM_207627,NM_207628,NM_207629	3.16	3.67	2.11	2.78	3.11	1.34
ABCG2	NM_001257386,NM_004827	1.43	2.34	2.23	2.41	1.25	1.29
ABCG4	NM_001142505,NM_022169	0.09	0	0.16	0	0.26	0
ABCG5	NM_022436	0.06	0	0	0	0.18	0
ABCG8	NM_022437	0	0	0	0	0.09	0
ABHD1	NM_032604	0.25	0.2	0.59	0	0.74	0
ABHD10	NM_001272069,NM_018394,NR_073570,NR_073571	44.53	35.48	63.7	22.93	69.02	14.09
ABHD11	NM_001145364,NM_001301058,NM_148912,NM_148913,NR_026910,NR_026912	12.97	12.61	10.77	23.38	6.86	19.13
ABHD11-AS1	NR_026690	0	0	0.63	0	0	0
ABHD12	NM_001042472,NM_015600	3.73	4.52	3.37	2.93	3.53	4.86
ABHD12B	NM_001206673,NM_181814	0.25	0.19	0.23	0	0.36	0
ABHD13	NM_032859	31.44	22.58	34.9	25.42	28.09	18.39
ABHD14A	NM_015407	106.68	57.37	66.67	39.76	47.37	40.11
ABHD14A-ACY1	NR_037192	0.98	3.11	1.31	2.42	2.36	0
ABHD14B	NM_001146314,NM_001254753,NM_032750	9.13	7.41	8.2	3.36	9.15	4.42
ABHD15	NM_198147	10.26	14.18	9.37	9.14	13.27	6.94
ABHD16A	NM_001177515,NM_021160,NR_033488,NR_033489	57.88	45.78	57.68	47.86	33.95	43.13
ABHD16B	NM_080622	0.1	0	0	0	0	0.13
ABHD17A	NM_001130111,NM_031213	0.57	0.18	0.11	0.46	0.17	0
ABHD17B	NM_001025780,NM_016014	5.5	6.14	3.81	1.82	5.06	2.65
ABHD17C	NM_021214	2.49	2.99	3.88	2.74	4.57	1.7
ABHD2	NM_007011,NM_152924	2.84	1.57	1.2	1.09	1.78	1.75
ABHD3	NM_138340	10.92	11.22	9.88	10.41	12.32	9.74
ABHD4	NM_022060	16.65	15.42	10.99	12.68	14.05	11.54
ABHD5	NM_016006	11.41	11.43	10.45	8.49	14.42	6.81
ABHD6	NM_020676	6.72	5.13	3.29	2.27	2.76	2.69
ABHD8	NM_024527	0	0	0	0	0	0
ABI1	NM_001012750,NM_001012751,NM_001012752,NM_001178116,NM_001178119,NM_001178120,NM_001178121,NM_001178122,NM_001178123,NM_001178124,NM_001178125,NM_005470	42.54	48.4	26.93	26.3	33.97	22.17
ABI2	NM_001282925,NM_001282926,NM_001282927,NM_001282932,NM_005759	17.33	17.19	12.28	7.24	19.9	7.49
ABI3	NM_001135186,NM_016428	0	0	0	0	0	0
ABI3BP	NM_015429	0.28	0.33	0.17	0	0.41	0.05
ABL1	NM_005157,NM_007313	2.05	2.15	1.38	0.86	1.68	1.65
ABL2	NM_001136000,NM_001136001,NM_001168236,NM_001168237,NM_001168238,NM_001168239,NM_005158,NM_007314	3.02	3.67	2.33	1.74	3.16	1.93
ABLIM1	NM_001003407,NM_001003408,NM_002313,NM_006720	12.71	9.51	5.61	2.64	10.91	2.41
ABLIM2	NM_001130083,NM_001130084,NM_001130085,NM_001130086,NM_001130087,NM_001130088,NM_001286688,NM_032432	9.83	5.83	5.27	4.1	4.57	2.3
ABLIM3	NM_001301015,NM_001301018,NM_001301027,NM_001301028,NM_014945	0.26	0.06	0.15	0.24	0.17	0
ABO	NM_020469	0	0	0	0	0	0
ABR	NM_001092,NM_001159746,NM_001256847,NM_001282149,NM_021962	8.31	6.84	4.64	4.47	4.64	5.13
ABRA	NM_139166	0	0	0	0.12	0.09	0
ABRACL	NM_021243	134.38	90.08	153.11	213.45	156.48	176.04
ABT1	NM_013375	45.52	34.04	40.79	40.26	30.46	34.76
ABTB1	NM_032548,NM_172027,NR_033429	2.2	0.67	1.23	0.88	0.26	1.76
ABTB2	NM_145804	0.51	0.75	0.39	1.05	0.84	0.47
ACAA1	NM_001130410,NM_001607,NR_024024	8.2	5.93	5.37	6.88	6.73	6.16
ACAA2	NM_006111	92.41	75.05	92.59	59.86	104.15	61.41
ACACA	NM_198834,NM_198836,NM_198837,NM_198838,NM_198839	3.65	2.83	2.17	1.14	3.39	1.5
ACACB	NM_001093	0.2	0.1	0.08	0.07	0.1	0
ACAD10	NM_001136538,NM_025247	2.74	1.74	1.16	0.57	0.81	1.06
ACAD11	NM_032169	2.94	3.88	2.77	2.68	2.6	1.75
ACAD8	NM_014384	21.3	19.18	24.08	12.02	14.93	11.21
ACAD9	NM_014049,NR_033426	12.37	11.97	8.17	6.42	7.66	6.16
ACADL	NM_001608	0	0	0	0.14	0.29	0
ACADM	NM_000016,NM_001127328,NM_001286042,NM_001286043,NM_001286044	50.52	49.86	72.88	71.7	72.07	43.25
ACADS	NM_000017,NM_001302554	0.71	0.14	0.5	0	0.26	1.17
ACADSB	NM_001609	6.12	5.9	3.97	2.04	5.1	1.86
ACADVL	NM_000018,NM_001033859,NM_001270447,NM_001270448	22.38	20.12	18.71	24.05	16.85	29.85
ACAN	NM_001135,NM_013227	0.04	0.03	0	0	0	0.05
ACAP1	NM_014716	0.13	0.1	0.19	0.13	0.19	0.26
ACAP2	NM_012287	8.17	6.57	4.57	2.56	7.92	3.06
ACAP3	NM_030649	0.13	0	0.12	0	0.06	0.28
ACAT1	NM_000019	123.85	87.66	113.61	68.23	104.89	80.15
ACAT2	NM_001303253,NM_005891	165.36	131.8	132.96	87.05	139.18	56.6
ACBD3	NM_022735	18.63	20.92	19.15	16.28	29.01	11.31
ACBD4	NM_001135704,NM_001135705,NM_001135706,NM_001135707,NM_024722	0.12	0.69	0.44	0.37	0.42	0.57
ACBD5	NM_001042473,NM_001271512,NM_001301251,NM_001301252,NM_001301253,NM_001301254,NM_145698	14.04	13.43	10.2	10.14	8.74	9.87
ACBD6	NM_032360	42.1	25.04	47.52	28.96	43.39	24.36
ACBD7	NM_001039844	5.09	3.41	4.32	1.47	7.89	1.21
ACCS	NM_001127219,NM_032592	2.59	2.74	1.04	2.25	1.89	1.58
ACCSL	NM_001031854	0	0	0	0	0	0
ACD	NM_001082486,NM_001082487,NM_022914	3.47	4.77	8.95	11.41	3.86	8.09
ACE	NM_000789,NM_001178057,NM_152830	0.5	0.23	0.33	0.21	0.15	0.53
ACE2	NM_021804	0.32	0.57	0.17	1.87	0.07	1.65
ACER1	NM_133492	0	0.28	0.17	0	0	0
ACER2	NM_001010887	0.46	0.9	0.11	0.47	0	0
ACER3	NM_001300953,NM_001300954,NM_001300955,NM_018367	4.29	5.08	3.09	3.45	4.81	2.13
ACHE	NM_000665,NM_001282449,NM_001302621,NM_001302622,NM_015831	0.17	0.12	0.4	0	0.25	0.23
ACIN1	NM_001164814,NM_001164815,NM_001164816,NM_001164817,NM_014977	5.11	5.52	3.79	5.8	5.44	7.6
ACKR1	NM_001122951,NM_002036	0.62	0	0.64	0	0.66	0.6
ACKR2	NM_001296	0.72	1.55	0.47	0.34	0.48	0.96
ACKR3	NM_020311	1.62	1.26	1.53	0.66	2.84	0.43
ACKR4	NM_016557,NM_178445	0.07	0.11	0	0	0	0.48
ACLY	NM_001096,NM_001303274,NM_001303275,NM_198830	84.94	77.75	48.87	26.25	65.63	26.95
ACMSD	NM_138326	0.76	0.23	0.56	0.3	0.22	0.2
ACN9	NM_020186	38.71	20.33	62.23	25.45	55.66	18.14
ACO1	NM_001278352,NM_002197	5.4	5.24	3.76	3.14	3.12	1.87
ACO2	NM_001098	26.72	21.32	17.07	11.8	12.46	13.32
ACOT1	NM_001037161	3.14	2.67	2.49	3.5	3.68	2.36
ACOT11	NM_015547,NM_147161	0.55	0	0.64	0.21	0.37	0.68
ACOT12	NM_130767	0	0	0	0	0.13	0
ACOT13	NM_001160094,NM_018473	21.81	11.45	23.96	13.54	26.02	14.26
ACOT2	NM_006821,NR_046028	9.43	8.7	9.95	10.18	9.44	9.69
ACOT4	NM_152331	1.96	0.85	0.2	0	0.64	0.57
ACOT6	NM_001037162	0.6	0	0	0	0.29	0.26
ACOT7	NM_007274,NM_181864,NM_181865,NM_181866	31.52	22.18	21.59	28.01	19.84	29.67
ACOT8	NM_005469	41.24	30.07	43.8	22.08	38.27	25.84
ACOT9	NM_001033583,NM_001037171	13.49	20.3	16.43	21.3	20.05	28.32
ACOX1	NM_001185039,NM_004035,NM_007292	7.03	7.81	3.57	2.5	6.01	2.26
ACOX2	NM_003500	0.44	0.23	0.34	0.3	0.74	0.29
ACOX3	NM_001101667,NM_003501	1.94	1.74	1.78	1.05	1.58	1.21
ACOXL	NM_001142807	0.42	0.11	0.33	0	0.62	0
ACP1	NM_001040649,NM_004300,NM_007099,NR_024080	294.05	223.88	176.56	141.12	168.96	114.02
ACP2	NM_001302489,NM_001302490,NM_001302491,NM_001302492,NM_001610	52.29	41.87	45.74	45.96	37.48	51.82
ACP5	NM_001111034,NM_001111035,NM_001111036,NM_001611	1.5	0.77	0.35	0	0	0.48
ACP6	NM_016361	9.84	6.76	12.14	8.21	9.57	11.84
ACPP	NM_001099,NM_001134194,NM_001292037	1.84	3.35	1.24	0.19	1.39	0
ACPT	NM_033068	0	0	0	0	0	0
ACR	NM_001097	0	0	0	0	0	0
ACRBP	NM_032489	0	0.14	0.52	0.37	0.27	0.36
ACRC	NM_052957	0.41	0.56	0.29	0.83	0.37	0.27
ACRV1	NM_001612,NM_020069,NM_020107,NM_020108	0.52	0	0	0	0	0
ACSBG1	NM_001199377,NM_015162	0.11	0.09	0.05	0	0.08	0
ACSBG2	NM_001289177,NM_001289178,NM_001289179,NM_001289180,NM_030924	0	0	0	0	0	0
ACSF2	NM_001288968,NM_001288969,NM_001288970,NM_001288971,NM_001288972,NM_025149,NR_110232	1.43	3.05	2.61	1.45	2.49	1.87
ACSF3	NM_001127214,NM_001243279,NM_001284316,NM_174917,NR_045667,NR_104293	2.42	1.95	1.5	0.69	1.41	1.2
ACSL1	NM_001286708,NM_001286710,NM_001286711,NM_001286712,NM_001995	15.97	15.93	9.57	11.3	14.39	10.06
ACSL3	NM_004457,NM_203372	8.71	18.14	6.27	7.62	9.06	6.68
ACSL4	NM_004458,NM_022977	5.44	5.97	4.61	3.32	6.45	3.14
ACSL5	NM_016234,NM_203379,NM_203380	0.15	0.32	0.48	1.46	0.44	0.81
ACSL6	NM_001009185,NM_001205247,NM_001205248,NM_001205250,NM_001205251,NM_015256	1.01	1.19	1.35	0.95	1.42	0.63
ACSM1	NM_052956	0.33	0.91	0.31	0.17	0.12	0.88
ACSM2A	NM_001010845	0	0	0	0	0	0
ACSM2B	NM_001105069,NM_182617	0	0	0.13	0	0	0
ACSM3	NM_005622,NM_202000	12.84	8.19	13.63	3.63	11.33	3.8
ACSM4	NM_001080454	0.1	0	0	0	0	0
ACSM5	NM_017888	0	0	0	0	0	0.09
ACSM6	NM_207321	0	0	0	0	0.15	0
ACSS1	NM_001252675,NM_001252676,NM_001252677,NM_032501	0.28	0.29	0.08	0.37	0.2	0.45
ACSS2	NM_001076552,NM_001242393,NM_018677	2.82	1.61	1.57	1.29	1.34	0.46
ACSS3	NM_024560	1.88	2.85	1.32	2.3	1.02	2
ACTA1	NM_001100	3.16	1.13	1.02	0.49	2.3	0.48
ACTA2	NM_001141945,NM_001613	1.97	1.63	1.6	4.5	5.74	8.08
ACTA2-AS1	NR_125373	0	0	0	0	0.12	0
ACTB	NM_001101	1664.19	1878.61	1856.73	2006.68	2047.7	1774.58
ACTBL2	NM_001017992	0.06	0.37	0.17	0.48	0.17	0.23
ACTC1	NM_005159	1.78	0.61	1.39	0.44	1.97	0.23
ACTG1	NM_001199954,NM_001614,NR_037688	1140.84	1822.58	1403.29	1678.68	1757.41	1059.19
ACTG1P4	NR_024438	0	0.14	0.08	0	0	0
ACTG2	NM_001199893,NM_001615	0.95	0.65	0.96	0.96	1.02	4.2
ACTL10	NM_001024675	0	0	0	0	0	0
ACTL6A	NM_004301,NM_177989,NM_178042	110	86.61	153.96	141.06	150.19	106.66
ACTL6B	NM_016188	17.05	7.69	14.76	15.92	12.52	7.72
ACTL7A	NM_006687	0	0	0	0	0	0
ACTL7B	NM_006686	0	0	0	0	0	0
ACTL8	NM_030812	0	0	0	0	0	0
ACTL9	NM_178525	0	0	0	0	0	0
ACTN1	NM_001102,NM_001130004,NM_001130005	12.51	12.09	11.33	8.78	14.4	14.22
ACTN1-AS1	NR_073422	0	0	0	0	0	0
ACTN2	NM_001103,NM_001278343,NM_001278344	0.1	0.05	0	0.07	0.05	0.04
ACTN3	NM_001104,NM_001258371	0	0	0	0	0	0
ACTN4	NM_004924	3.04	2.62	2.58	4.3	2.25	4.25
ACTR10	NM_018477	229.57	171.05	308.5	206.39	292.76	125.66
ACTR1A	NM_005736	45.66	25.03	32.7	21.73	34.44	24.37
ACTR1B	NM_005735	16.21	13.16	10.82	6.98	11.02	7.52
ACTR2	NM_001005386,NM_005722	84.61	68.22	31.73	24.67	48.56	27.22
ACTR3	NM_001277140,NM_005721,NR_102318	34.17	35.66	41.36	40.53	38.79	28.3
ACTR3B	NM_001040135,NM_020445,NR_073000,NR_073001	2.88	1.28	2.51	0.53	1.72	0.22
ACTR3BP2	NR_027714	0	0	0	0	0	0
ACTR3BP5	NR_045000	0	0	0	0	0	0
ACTR3C	NM_001164458,NM_001164459	9.56	6.67	9.93	8.45	9.45	5.88
ACTR5	NM_024855	0.74	0.42	0.57	0.41	0.29	0.45
ACTR6	NM_022496,NR_048568,NR_048569	56.02	43.76	61.77	38.51	53.36	30.05
ACTR8	NM_022899	14.25	13.13	8.77	9.48	10.93	7.56
ACTRT1	NM_138289	0	0	0	0	0	0
ACTRT2	NM_080431	0.13	0.2	0.36	0	0	0
ACTRT3	NM_032487	1.8	2	3.62	4.52	2.13	1.93
ACVR1	NM_001105,NM_001111067	12.26	15.11	9.01	10.14	12.8	11.58
ACVR1B	NM_004302,NM_020327,NM_020328	2.21	3.28	1.29	1.56	2.66	1.36
ACVR1C	NM_001111031,NM_001111032,NM_001111033,NM_145259	64.25	38.71	54.95	11.41	61.55	6.14
ACVR2A	NM_001278579,NM_001278580,NM_001616	13.38	17.05	9.2	9.36	12.59	6.91
ACVR2B	NM_001106	2.73	2.64	3.42	1.32	2.88	0.76
ACVR2B-AS1	NR_028389	0	0	0.12	0.13	0	0
ACVRL1	NM_000020,NM_001077401	0	0	0	0	0.06	0
ACY1	NM_000666,NM_001198895,NM_001198896,NM_001198897,NM_001198898	8.86	3.29	11.14	7	9.11	6.43
ACY3	NM_080658	0.29	0	0.13	0	0	0
ACYP1	NM_001107,NM_001302616,NM_001302617,NR_126393,NR_126394,NR_126395	57.89	42.65	98.51	61.52	89.24	53.63
ACYP2	NM_138448	134.62	84.33	170.35	93.19	159.26	55.56
ADA	NM_000022	1.88	0.73	1.98	2.85	1.88	1.23
ADAD1	NM_001159285,NM_001159295,NM_139243	0	0	0	0	0	0
ADAD2	NM_001145400,NM_139174	0	0	0	0	0	0
ADAL	NM_001012969,NM_001159280	5.28	4.16	4.61	2.56	5.01	3.7
ADAM10	NM_001110	27.34	21.8	24.85	13.71	33.09	11.48
ADAM11	NM_002390	0.04	0	0	0	0	0
ADAM12	NM_001288973,NM_001288974,NM_001288975,NM_003474,NM_021641	0.52	0.39	0.2	0.35	0.25	0.75
ADAM15	NM_001261464,NM_001261465,NM_001261466,NM_003815,NM_207191,NM_207194,NM_207195,NM_207196,NM_207197,NR_048577,NR_048578,NR_048579	0.58	0.36	0.44	0.48	0.26	0.46
ADAM17	NM_003183	8.69	11.1	11.57	13.85	12.11	8.94
ADAM18	NM_001190956,NM_014237	0	0	0	0	0	0
ADAM19	NM_033274	0.76	0.74	0.74	0.83	1.11	0.83
ADAM1A	NR_036636	0.92	0.9	1.09	0.12	1.52	0.31
ADAM2	NM_001278113,NM_001278114,NM_001464	0	0	0	0	0	0
ADAM20	NM_003814	0.06	0	0	0	0.09	0
ADAM20P1	NR_037933	0.11	0.08	0.1	0	0.16	0
ADAM21	NM_003813	0.19	0	0	0.13	0	0
ADAM21P1	NR_003951	0	0	0	0	0	0
ADAM22	NM_004194,NM_016351,NM_021721,NM_021722,NM_021723	1	0.68	0.91	0.31	1.43	0.25
ADAM23	NM_003812	0.6	0.27	0.12	0.15	0.69	0.17
ADAM28	NM_014265,NM_021777	5.1	6.97	5.27	5.7	2.69	3.91
ADAM29	NM_001130703,NM_001130704,NM_001130705,NM_001278125,NM_001278126,NM_001278127,NM_014269	0.06	0.17	0.05	0.11	0.08	0
ADAM30	NM_021794	0	0	0	0	0	0
ADAM32	NM_145004	0.06	0	0.06	0	0.18	0.24
ADAM33	NM_001282447,NM_025220,NM_153202	0	0	0	0	0	0
ADAM3A	NR_001569,NR_024106,NR_024107,NR_073423	0.14	0	0	0	0	0
ADAM5	NR_001448	0	0	0	0	0	0
ADAM6	NR_002224	0	0	0	0	0	0
ADAM7	NM_003817	0	0.07	0.18	0	0.07	0
ADAM8	NM_001109,NM_001164489,NM_001164490	0.11	0.17	0.3	0.11	0	0.41
ADAM9	NM_003816,NR_027638,NR_027639,NR_027878	24.34	34.51	26.76	29.17	32.19	19.13
ADAMDEC1	NM_001145271,NM_001145272,NM_014479	0	0	0	0	0	0
ADAMTS1	NM_006988	0.54	0.9	0.54	0.76	0.74	0.73
ADAMTS10	NM_001282352,NM_030957	0	0	0	0.15	0	0.1
ADAMTS12	NM_030955	0.06	0.05	0.15	0.06	0.23	0.25
ADAMTS13	NM_139025,NM_139026,NM_139027,NR_024514	0.07	0.21	0.32	0.07	0.4	0.27
ADAMTS14	NM_080722,NM_139155	0	0	0	0	0	0
ADAMTS15	NM_139055	0	0	0.05	0	0	0.07
ADAMTS16	NM_139056	0.13	0.1	0.21	0.13	0.23	0.04
ADAMTS17	NM_139057	0.15	0	0.05	0	0.07	0
ADAMTS18	NM_199355	1.32	0.91	1.2	0.38	1.54	0.35
ADAMTS19	NM_133638	0.12	0.14	0.03	0	0.23	0.04
ADAMTS19-AS1	NR_125748	0	0	0	0	0	0
ADAMTS2	NM_014244,NM_021599	1.05	0.29	0.69	0.34	0.91	0.33
ADAMTS20	NM_025003	0.03	0	0	0	0.04	0
ADAMTS3	NM_014243	0.05	0.04	0	0.05	0.2	0.04
ADAMTS4	NM_005099	0.07	0.11	0.11	0.43	0.25	0.21
ADAMTS5	NM_007038	7.47	6.02	5.89	2.66	9.11	1.64
ADAMTS6	NM_197941	0.96	0.9	0.9	0.7	1.4	1.42
ADAMTS7	NM_014272	0	0	0	0	0	0
ADAMTS7P1	NR_045529,NR_045529_chr15:82882945_82924242	0	0	0	0	0	0
ADAMTS8	NM_007037	0.09	0.07	0	0	0.13	0.12
ADAMTS9	NM_182920	1.46	1.45	1.4	1.73	2.01	1.27
ADAMTS9-AS1	NR_110150,NR_110151	0.09	0	0	0.09	0.06	0
ADAMTS9-AS2	NR_038264	0.23	0.83	0.43	0.46	0.33	0
ADAMTSL1	NM_001040272,NM_052866	3.99	3.76	2.07	0.75	1.24	1.34
ADAMTSL2	NM_001145320,NM_014694	0	0	0	0	0.06	0.1
ADAMTSL3	NM_001301110,NM_207517	1.08	0.6	0.62	0.26	0.78	0.28
ADAMTSL4	NM_001288607,NM_001288608,NM_019032,NM_025008	0	0.06	0.04	0.11	0	0
ADAMTSL4-AS1	NR_104133	0	0	0	0	0	0
ADAMTSL5	NM_213604	0.06	0.09	0	0	0	0
ADAP1	NM_001284308,NM_001284309,NM_001284310,NM_001284311,NM_006869	0	0	0.25	0	0	0.23
ADAP2	NM_018404	1.98	2.62	1.35	0.98	1.31	0.8
ADAR	NM_001025107,NM_001111,NM_001193495,NM_015840,NM_015841	20.14	29.22	9.73	17.71	14.64	25.36
ADARB1	NM_001112,NM_001160230,NM_015833,NM_015834,NR_027672,NR_027673,NR_027674,NR_073200	0.4	0.22	0.15	0.19	0.54	0.12
ADARB2	NM_018702	0.44	0.23	0.21	0.04	0.32	0.15
ADARB2-AS1	NR_033387	0	0	0.72	0	0.57	0.49
ADAT1	NM_012091,NR_036460	4.49	5.73	3.58	3.42	5.18	3.51
ADAT2	NM_001286259,NM_182503	1.04	1.82	1.08	1.53	1.2	0.9
ADAT3	NM_138422	0	0	0	0	0.16	0.14
ADCK1	NM_001142545,NM_020421	7.73	5.54	4.02	2.61	4.8	2.45
ADCK2	NM_052853	2.91	2.77	1.87	1.59	2.9	1.41
ADCK3	NM_020247	5.49	3.41	4.64	4.56	2.21	3.72
ADCK4	NM_001142555,NM_024876	2.89	1.54	3.63	1.68	0.24	3.16
ADCK5	NM_174922	0.26	0.4	1.95	1.75	0	2.74
ADCY1	NM_001281768,NM_021116	2.92	2.94	2.63	1.48	2.99	1.03
ADCY10	NM_001167749,NM_001297772,NM_018417	0	0.15	0	0	0	0
ADCY10P1	NR_026938	0.1	0.05	0	0	0.15	0.51
ADCY2	NM_020546	2.53	1.89	1.5	0.53	2.94	0.16
ADCY3	NM_004036	0.29	0.2	0	0.29	0.18	0.26
ADCY4	NM_001198568,NM_001198592,NM_139247	0.05	0.07	0	0	0	0.13
ADCY5	NM_001199642,NM_183357	1.13	0.62	0.41	0.13	0.9	0.12
ADCY6	NM_015270,NM_020983	2.92	3.03	1.68	1.03	2.6	2.24
ADCY7	NM_001114,NM_001286057	1.27	1.31	0.86	0.52	1.26	0.75
ADCY8	NM_001115	0.12	0.12	0.26	0	0.28	0
ADCY9	NM_001116	0.1	0.34	0.11	0	0.12	0.13
ADCYAP1	NM_001099733,NM_001117	4.38	4.14	3.07	1.45	5.14	2.17
ADCYAP1R1	NM_001118,NM_001199635,NM_001199636,NM_001199637	0.05	0	0.07	0	0	0
ADD1	NM_001119,NM_001286645,NM_014189,NM_014190,NM_176801	13.41	12.81	4.16	5.73	4.9	6.43
ADD2	NM_001185054,NM_001185055,NM_001617,NM_017482,NM_017488	0.3	0	0.04	0.09	0.25	0.28
ADD3	NM_001121,NM_016824,NM_019903	26.55	23.28	31.96	22.48	38.6	18.83
ADD3-AS1	NR_038943	0.59	0.91	1.37	0.59	1.07	0
ADGB	NM_024694	0.12	0.05	0.03	0	0	0
ADH1A	NM_000667	12.3	7.88	11.72	3.89	10.55	3.01
ADH1B	NM_000668,NM_001286650	2.4	0.1	3.07	0.12	2.87	0
ADH1C	NM_000669	5.77	2.02	3.75	2.02	4.07	0.26
ADH4	NM_000670	0.61	0.27	0.57	0	0.89	0
ADH5	NM_000671	153.15	90.34	111.99	45.57	114.29	36.81
ADH6	NM_000672,NM_001102470	13.63	11.35	11.9	3.94	13.08	2.7
ADH7	NM_000673,NM_001166504	0	0	0	0	0	0
ADHFE1	NM_144650	2.47	3.98	2.83	2.04	2.53	1.45
ADI1	NM_018269	35.77	24.15	13.46	5.34	13.7	6.25
ADIG	NM_001018082	0	0	0	0	0	0
ADIPOQ	NM_001177800,NM_004797	0	0	0	0	0	0.05
ADIPOQ-AS1	NR_046662	0	0	0	0	0	0
ADIPOR1	NM_001290553,NM_001290557,NM_001290629,NM_015999	134.38	95.5	41.95	29.85	35.02	31.63
ADIPOR2	NM_024551	6.15	7.23	3.91	4.02	7.65	3.38
ADIRF	NM_006829	0	0	0.33	0.72	0	0.91
ADK	NM_001123,NM_001202449,NM_001202450,NM_006721	85.31	47.06	67.66	38.45	62.63	22.05
ADM	NM_001124	1.35	4.72	6.21	17.03	2.13	31.32
ADM2	NM_001253845,NM_024866	0.24	0.31	0.15	0.08	0.06	0.32
ADM5	NM_001101340	0	0	0.15	0	0	0
ADNP	NM_001282531,NM_001282532,NM_015339,NM_181442	19.55	24.61	19	18.09	28.22	12.66
ADNP-AS1	NR_110007,NR_110008,NR_110009	2.54	3.03	4.27	6.75	5.73	2.52
ADNP2	NM_014913	3.23	3.91	1.54	2.49	2.25	3.07
ADO	NM_032804	3.18	4.7	2.96	1.58	3.96	3.9
ADORA1	NM_000674,NM_001048230	0	0	0	0	0.09	0
ADORA2A	NM_000675,NM_001278497,NM_001278498,NM_001278499,NM_001278500,NR_103543,NR_103544	3.39	4.77	5.92	4.68	2.94	3.19
ADORA2A-AS1	NR_028483,NR_028484	0	0	0	0	0	0.14
ADORA2B	NM_000676	1.29	1.43	1.47	0.93	1.07	0.24
ADORA3	NM_000677,NM_001302678,NM_001302679	0	0	0	0	0	0
ADPGK	NM_031284,NR_023318,NR_023319	5.31	6.63	3.14	2.26	4.13	4.23
ADPGK-AS1	NR_040107	0	0	0	0	0	0
ADPRH	NM_001125,NM_001291949,NM_001291950	0.4	1.01	0.51	0.3	0.33	0.4
ADPRHL1	NM_138430,NM_199162	0.55	0.43	0.17	0	0.4	0.22
ADPRHL2	NM_017825	25.79	23.57	11.85	14.36	7.01	14.58
ADPRM	NM_020233	9.98	9.06	7.68	10.8	8.14	6.71
ADRA1A	NM_000680,NM_033302,NM_033303,NM_033304	0.21	0.24	0.31	0.3	0.11	0.3
ADRA1B	NM_000679	0	0	0	0	0	0
ADRA1D	NM_000678	0	0	0	0	0	0
ADRA2A	NM_000681	1.61	1.16	1.71	0.17	3.62	0.22
ADRA2B	NM_000682	0	0	0	0	0	0
ADRA2C	NM_000683	0	0	0.08	0	0.13	0.12
ADRB1	NM_000684	0.06	0.81	0.11	0.23	0.34	0.15
ADRB2	NM_000024	0.17	0.65	0.31	0.17	0.24	2.11
ADRB3	NM_000025	0	0	0	0	0	0
ADRBK1	NM_001619	0.28	0.29	0.22	0.29	0.21	0.62
ADRBK2	NM_005160	4.98	4.37	2.04	1.01	3.83	1.42
ADRM1	NM_001281437,NM_001281438,NM_007002,NM_175573	24.92	10.71	50.25	53.84	12.71	64.57
ADSL	NM_000026,NM_001123378	138.78	97.27	124.15	86.19	126.89	84.1
ADSS	NM_001126	15.97	14.12	16.05	14.57	15.64	11.72
ADSSL1	NM_152328,NM_199165	0.7	0.16	0.28	0.81	0.58	0.26
ADTRP	NM_001143948,NM_032744	0.29	0.15	0.27	0.59	0.14	0.13
AEBP1	NM_001129	0.78	0.97	0.96	0.95	1.08	2.39
AEBP2	NM_001114176,NM_001267043,NM_153207	19.79	36.14	22.54	34.21	29.63	10.59
AEN	NM_022767	2.87	3.83	2.81	4.25	2.82	7.72
AES	NM_001130,NM_198969,NM_198970	25.64	25.13	22.49	19.85	34.17	31.44
AFAP1	NM_001134647,NM_198595	0.82	0.77	0.68	0.46	0.75	0.63
AFAP1-AS1	NR_026892	0	0	0	0	0	0
AFAP1L1	NM_001146337,NM_152406	0.3	0.37	0.15	0.16	0	0.16
AFAP1L2	NM_001001936,NM_001287824,NM_032550	0.16	0.44	0.26	0.16	0.47	0.21
AFF1	NM_001166693,NM_005935	4.62	5.3	2.37	2.25	3.86	2.7
AFF2	NM_001169122,NM_001169123,NM_001169124,NM_001169125,NM_001170628,NM_002025	0.17	0.17	0.02	0.03	0.11	0.08
AFF3	NM_001025108,NM_002285	1.21	0.62	1.17	0.31	2.38	0.28
AFF4	NM_014423	6.5	8.07	4.22	4.19	7.51	4.33
AFG3L1P	NR_003226,NR_003227,NR_003228	2.11	2.97	1.71	4.57	2.41	3.32
AFG3L2	NM_006796	8.19	8.76	3.62	3.4	5.39	5.52
AFM	NM_001133	0	0	0	0	0	0
AFMID	NM_001010982,NM_001145526,NR_027083	4.67	4.76	9.77	15.41	6.85	10.74
AFP	NM_001134	1.09	1.44	4.73	3.06	0.86	2.89
AFTPH	NM_001002243,NM_017657,NM_203437	13.64	19.1	12.31	13.26	21.16	14.01
AGA	NM_000027,NM_001171988,NR_033655	39.95	30.39	35.53	29.51	34.7	25.4
AGAP1	NM_001037131,NM_001244888,NM_014914	0.81	0.65	0.68	0.38	1.04	0.42
AGAP11	NM_133447	0.11	0.35	0.06	0.11	0.18	0.08
AGAP2	NM_001122772,NM_014770	0.06	0.05	0	0	0.09	0
AGAP2-AS1	NR_027032	0.12	0.18	1.54	0	0.36	0.62
AGAP3	NM_001042535,NM_001281300,NM_031946	2.15	2.82	2.63	2.61	2.79	2.85
AGAP4	NM_001276343,NM_001291379,NM_133446	1.79	2.83	1.67	0.38	0.89	0.92
AGAP5	NM_001144000	0.98	1	0.74	0.5	0.98	0.88
AGAP6	NM_001077665	1.43	5.47	2.23	3.97	1.28	3.65
AGAP7P	NR_126580	0.3	0	0.17	0.26	0.36	0.5
AGAP9	NM_001190810,NM_001190810_chr10:47191843_47213626	0.96	2.19	1.6	1.84	0.79	1.28
AGBL1	NM_152336	0	0	0	0	0	0
AGBL1-AS1	NR_046012	0	0	0	0	0	0
AGBL2	NM_024783	0.31	0.35	0.34	0.64	0.13	0.24
AGBL3	NM_178563	0.09	0.07	0.26	0.28	0.27	0.12
AGBL4	NM_032785	1.64	0.85	2.47	0.78	2.56	0.36
AGBL4-IT1	NR_046839	0	0	0	0	0	0
AGBL5	NM_001035507,NM_021831,NR_104246	5.39	3.21	3.63	1.84	3.13	2.18
AGBL5-AS1	NR_046730	0	0	0	0	0	0
AGER	NM_001136,NM_001206929,NM_001206932,NM_001206934,NM_001206936,NM_001206940,NM_001206954,NM_001206966,NM_172197,NR_038190	0	0.16	0.36	1.11	0.37	0.84
AGFG1	NM_001135187,NM_001135188,NM_001135189,NM_004504	6.24	8.07	4.64	4.41	8.43	4.99
AGFG2	NM_006076	1.54	0.87	0.71	0.33	0.67	0.61
AGGF1	NM_018046	6.31	5.43	4.01	3.44	6.62	2.72
AGK	NM_018238	12.76	12.05	11.87	9.91	10.47	7.45
AGL	NM_000028,NM_000642,NM_000643,NM_000644,NM_000645,NM_000646	6.77	5.95	4.38	2.36	8.53	2.25
AGMAT	NM_024758	0.36	0.48	0.49	0.53	0.93	0.55
AGMO	NM_001004320	0.4	0.63	0.44	0.27	0.39	0.72
AGO1	NM_012199	3.67	3.55	2.4	2.03	3.5	1.74
AGO2	NM_001164623,NM_012154	0.87	1.26	0.4	0.97	1.22	1.84
AGO3	NM_024852,NM_177422	3.36	5.73	2.45	2.91	6.7	2.53
AGO4	NM_017629	1.49	1.64	1.26	0.54	1.6	0.7
AGPAT1	NM_006411,NM_032741	22.59	19.33	13.87	8.33	17.87	10.53
AGPAT2	NM_001012727,NM_006412	0.81	0.2	1.09	1.41	0	2.9
AGPAT3	NM_001037553,NM_020132	0.41	0.57	0.48	0.79	0.46	0.81
AGPAT4	NM_020133	4.87	4.22	2.31	1.8	2.92	1.63
AGPAT4-IT1	NR_024277	1.31	0.29	0.88	0.19	1.64	1.24
AGPAT5	NM_018361	26.28	22.09	17.75	11.52	23.04	7.92
AGPAT6	NM_178819	4.7	3.66	6.03	3.68	3.93	6.33
AGPAT9	NM_001256421,NM_001256422,NM_032717	0.44	1.47	0.89	1.79	1.01	0.59
AGPS	NM_003659	5.93	6.89	5.12	3.17	8.03	3.16
AGR2	NM_006408	24.07	16.06	15.99	29.4	12.66	11.23
AGR3	NM_176813	76.23	76.69	96.07	95.04	93.85	22.51
AGRN	NM_198576	0.06	0.07	0.04	0.22	0.06	0.14
AGRP	NM_001138	0	0	0	0	0	0
AGT	NM_000029	42.87	99.28	58.1	132.7	34.83	97.93
AGTPBP1	NM_001286715,NM_001286717,NM_015239	4.9	4.66	4.76	1.73	6.28	1.65
AGTR1	NM_000685,NM_004835,NM_009585,NM_031850,NM_032049	0.53	1.65	1.21	1.69	1.55	1.2
AGTR2	NM_000686	0	0	0.05	0	0	0
AGTRAP	NM_001040194,NM_001040195,NM_001040196,NM_001040197,NM_020350	27.38	16.37	30.97	42.57	26.55	45.15
AGXT	NM_000030	0	0.17	0	0.23	0	0
AGXT2	NM_031900	0	0	0	0	0	0
AHCTF1	NM_015446	4.18	6.43	2.71	2.4	4.45	2.72
AHCTF1P1	NR_077058	0	0	0	0.04	0	0
AHCY	NM_000687,NM_001161766	98.65	69.32	68.63	36.89	87.53	35.75
AHCYL1	NM_001242673,NM_001242674,NM_001242675,NM_001242676,NM_006621	28.59	30.25	20.04	19.89	31.75	19.86
AHCYL2	NM_001130720,NM_001130722,NM_001130723,NM_015328	4.25	3.9	2.93	1.83	5.05	1.29
AHDC1	NM_001029882	0.2	0.11	0.35	0.25	0.5	0.23
AHI1	NM_001134830,NM_001134831,NM_001134832,NM_017651	16.32	14.01	31.63	18.96	38.92	15.08
AHNAK	NM_001620,NM_024060	0.74	1.02	0.61	0.54	0.51	0.53
AHNAK2	NM_138420	0.01	0.04	0.01	0	0.05	0
AHR	NM_001621	1.84	6.88	3.01	4.32	3.93	4.97
AHRR	NM_001242412,NM_020731	0.06	0.17	0.11	0.06	0.12	0.34
AHSA1	NM_012111	84.76	75.68	117.33	97.6	127.13	100.69
AHSA2	NM_152392	1.78	1.76	2.79	2.41	2.36	2.94
AHSG	NM_001622	0.34	0	0	0	0	0
AHSP	NM_016633	0	0	0	0	0	0
AICDA	NM_020661	0	0	0	0	0	0
AIDA	NM_022831	16.67	17.72	12.44	17.59	21.11	13.73
AIF1	NM_001623,NM_004847,NM_032955	21.88	37.53	25.16	19.62	36.95	12.49
AIF1L	NM_001185095,NM_001185096,NM_031426,NR_033701	2.36	1.91	0.67	0.1	0.82	0.38
AIFM1	NM_001130846,NM_001130847,NM_004208,NM_145812,NM_145813	28.78	27.14	20.08	16.62	22.59	16.89
AIFM2	NM_001198696,NM_032797	3.24	2.57	1.98	2.85	1.68	5.12
AIFM3	NM_001018060,NM_001146288,NM_144704,NR_027464	0.29	0.67	0.48	1.31	0.32	0.19
AIG1	NM_001286587,NM_001286588,NM_001286589,NM_016108	111.41	73.99	106.19	65.98	100.77	44.25
AIM1	NM_001624	0.2	0.38	0.25	0.54	0.18	0.16
AIM1L	NM_001039775	0.27	0.42	0.23	0.67	0.35	0.68
AIM2	NM_004833	0.49	0.57	0.23	0.25	0.71	1.6
AIMP1	NM_001142415,NM_001142416,NM_004757	28.28	25.64	35.05	27.94	33.58	27.49
AIMP2	NM_006303	43.06	36.48	34.11	32.14	37.91	19.68
AIP	NM_001302959,NM_001302960,NM_003977	47.91	25.67	55.73	48.61	42.79	36.52
AIPL1	NM_001033054,NM_001033055,NM_001285399,NM_001285400,NM_001285401,NM_001285402,NM_001285403,NM_014336	0.08	0.31	0.26	0	0.36	0.36
AIRE	NM_000383	0	0	0	0	0	0
AIRN	NR_047511,NR_047514	0	0.06	0	0	0.05	0
AJAP1	NM_001042478,NM_018836	0.08	0	0.11	0.11	0	0.33
AJUBA	NM_001289097,NM_032876,NM_198086	1.35	4.15	1.95	2.9	1.94	3.74
AK1	NM_000476	22.81	12.99	8.75	5.74	10.32	3.35
AK2	NM_001199199,NM_001625,NM_013411,NR_037591,NR_037592	51.07	45.84	56.29	52.36	55.47	57.3
AK3	NM_001199852,NM_001199853,NM_001199855,NM_001199856,NM_016282	24.4	19.2	22.37	15.22	37.22	17.14
AK4	NM_001005353,NM_013410,NM_203464	2.63	4.15	4.25	1.98	4.21	1.06
AK5	NM_012093,NM_174858	2.19	1.29	1.01	0.5	1.78	0.45
AK6	NM_001015891,NM_016283	276.56	233.86	391.16	454.15	304.7	305.22
AK7	NM_152327	2.75	2.22	2.59	1	2.37	0.52
AK8	NM_152572	1.54	0.76	0.53	0.49	0.47	0.64
AK9	NM_001145128,NM_145025	11.03	9.57	13.75	6.5	16.23	6.83
AKAP1	NM_001242902,NM_001242903,NM_003488	6.43	5.58	4.36	2.87	7.46	2.41
AKAP10	NM_007202	4.45	5.5	3.06	2.64	3.97	2.81
AKAP11	NM_016248	9.42	9.91	5.35	4.07	8.8	3.06
AKAP12	NM_005100,NM_144497	9.98	10.6	6.24	5.01	11.52	6.4
AKAP13	NM_001270546,NM_006738,NM_007200	2.97	3.69	1.53	2.26	2.5	2.26
AKAP14	NM_001008534,NM_001008535,NM_178813	1.55	1.52	1.49	0	0.38	1.32
AKAP17A	NM_005088,NM_005088_chrY:1660485_1671411,NR_027383,NR_027383_chrY:1660485_1671407	0.66	1.03	0.52	0.72	0.81	1.55
AKAP2	NM_001004065,NM_001136562,NM_001198656	2.67	2.56	1.14	1.02	2.5	1.37
AKAP3	NM_001278309,NM_006422	0.54	0.3	0.41	0.3	0.21	0.19
AKAP4	NM_003886,NM_139289	0	0	0	0.12	0	0
AKAP5	NM_004857	0.33	0.11	0.21	0.25	0.38	0.5
AKAP6	NM_004274	0.63	0.46	0.42	0.09	0.34	0.24
AKAP7	NM_004842,NM_016377,NM_138633	11.91	9.19	17.47	7.65	20.42	4.16
AKAP8	NM_005858	3.18	3.62	2.01	2.69	2.85	3.39
AKAP8L	NM_001291478,NM_014371,NR_111971	2.29	2.72	0.43	1.71	0.12	2.83
AKAP9	NM_005751,NM_147185	24.34	30.11	20.54	15.99	30.3	14.74
AKIP1	NM_001206646,NM_001206647,NM_001206648,NM_020642,NR_045417,NR_045418	17.51	10.94	17.34	15.95	8.92	18.03
AKIRIN1	NM_001136275,NM_024595	28.18	40.14	20.19	31.37	27.95	38.04
AKIRIN2	NM_018064	6.52	7.79	5.79	7.79	8.86	8.61
AKNA	NM_030767	0.02	0.1	0.02	0.04	0.03	0.03
AKNAD1	NM_152763,NR_049760	0	0	0	0	0	0
AKR1A1	NM_001202413,NM_001202414,NM_006066,NM_153326	188.87	100.29	154.86	104.88	134.97	127.89
AKR1B1	NM_001628	135.9	80.3	101.43	51.4	99.39	60.07
AKR1B10	NM_020299	0.11	0.35	0.21	0.45	0	0.29
AKR1B15	NM_001080538	0	0	0	0	0	0
AKR1C1	NM_001353	34.02	15.9	21.89	10.47	24.2	20.35
AKR1C2	NM_001135241,NM_001354,NM_205845	11.69	8.49	10.75	8.66	9.1	8.97
AKR1C3	NM_001253908,NM_001253909,NM_003739	7.92	6.24	8.24	8.11	3.91	9.92
AKR1C4	NM_001818	1.77	0.5	2.4	0.65	0.7	0
AKR1C6P	NR_026743	0	0	0	0	0	0
AKR1C8P	NR_027916	0	0	0	0	0	0
AKR1D1	NM_001190906,NM_001190907,NM_005989	0.06	0.1	0.11	0	0.09	0.17
AKR1E2	NM_001040177,NM_001271021,NM_001271025,NR_073125,NR_073126,NR_073127	0.41	0.6	0.52	0.24	0.32	0.36
AKR7A2	NM_003689	3.73	3.65	5.06	1.42	3.79	2.44
AKR7A2P1	NR_002796	0	0	0	0	0	0
AKR7A3	NM_012067	0.76	0.47	0.14	0	0.22	0
AKR7L	NR_040288,NR_040289	0.48	0.25	0.08	0.16	0.47	0
AKT1	NM_001014431,NM_001014432,NM_005163	6.17	4.45	4.81	5.32	4.42	6.39
AKT1S1	NM_001098632,NM_001098633,NM_001278159,NM_001278160,NM_032375	1.69	0.96	1.22	1.03	1.2	1.01
AKT2	NM_001243027,NM_001243028,NM_001626	0.58	0.28	0.4	0.37	0.58	0.4
AKT3	NM_001206729,NM_005465,NM_181690	8.56	6.36	5.85	2.41	8.21	2.18
AKTIP	NM_001012398,NM_022476	43.92	40.33	51.12	45.99	49.75	31.61
ALAD	NM_000031	9.69	8.84	4.95	5.2	5.74	4.89
ALAS1	NM_000688,NM_199166	36.46	42.9	28.65	24.65	29.96	21.76
ALAS2	NM_000032,NM_001037967,NM_001037968	0	0	0	0	0	0.12
ALB	NM_000477	3	5.04	2.47	3.05	3.4	2.99
ALCAM	NM_001243280,NM_001243281,NM_001243283,NM_001627	42.65	46.46	32.77	25.34	45.91	31.06
ALDH16A1	NM_001145396,NM_153329	0.33	0.35	1.15	1.13	1.46	0.66
ALDH18A1	NM_001017423,NM_002860	17.04	20.07	12.87	12.15	13.95	10.18
ALDH1A1	NM_000689	752.27	837.32	634.91	513.48	618.95	421.68
ALDH1A2	NM_001206897,NM_003888,NM_170696,NM_170697	0.25	0.32	0.05	0.1	0.44	0
ALDH1A3	NM_000693,NM_001293815	0.25	0.31	0.09	0.2	0.36	0.39
ALDH1B1	NM_000692	4.03	3.58	3.95	4	5.05	3.14
ALDH1L1	NM_001270364,NM_001270365,NM_012190,NR_072979	0.16	0	0	0	0	0
ALDH1L1-AS1	NR_046602	0	0	0	0	0	0
ALDH1L1-AS2	NR_046383	0	0	0	0	0	0
ALDH1L2	NM_001034173,NR_027752	0.1	0.1	0.12	0.09	0.21	0.08
ALDH2	NM_000690,NM_001204889	37.86	20.07	11.8	6.39	16.7	5.11
ALDH3A1	NM_000691,NM_001135167,NM_001135168	0	0.31	0	0	0	0.26
ALDH3A2	NM_000382,NM_001031806	17.02	14.99	13.69	12.99	13.99	12.23
ALDH3B1	NM_000694,NM_001030010,NM_001161473,NM_001290058,NM_001290059	0	0.21	0	0	0	0.09
ALDH3B2	NM_000695,NM_001031615	0.13	0.1	0.25	0	0.1	0
ALDH4A1	NM_001161504,NM_003748,NM_170726	1.25	0.47	0.81	0.61	0.15	0.76
ALDH5A1	NM_001080,NM_170740	4.68	3.7	2.31	2.25	3.18	3.41
ALDH6A1	NM_001278593,NM_001278594,NM_005589	9.2	9.44	8.41	4.64	11.7	4.15
ALDH7A1	NM_001182,NM_001202404	24.34	20.88	19.6	9.31	22	8.57
ALDH8A1	NM_001193480,NM_022568,NM_170771	0.21	0	0	0	0	0.09
ALDH9A1	NM_000696	89.78	82.08	72.92	47	99.04	42
ALDOA	NM_000034,NM_001127617,NM_001243177,NM_184041,NM_184043	748.7	804.07	747.72	395.8	861.16	315.96
ALDOB	NM_000035	0.14	0.11	0.06	0	0	0
ALDOC	NM_005165	16.65	15.22	12.49	8.04	16.29	2.69
ALG1	NM_019109	6.53	4.57	7.43	5.39	3.64	6.54
ALG10	NM_032834	0.89	1.51	1.32	0.74	0.82	2.2
ALG10B	NM_001013620	1.5	0.86	0.69	0.37	1.32	0.74
ALG11	NR_036571	10.61	12.52	6.24	6.82	11.39	3.38
ALG12	NM_024105	9.82	5.95	7.24	5.17	5.36	6.46
ALG13	NM_001039210,NM_001099922,NM_001168385,NM_001257230,NM_001257231,NM_001257234,NM_001257235,NM_001257237,NM_001257239,NM_001257240,NM_001257241,NM_018466,NR_033125	58.23	54.57	77.93	58.46	77.25	40.52
ALG14	NM_144988	71.47	34.69	78.73	47.79	86.14	38.46
ALG1L	NM_001015050,NM_001195223	0.27	0.84	0.75	0	2.33	0.35
ALG1L2	NM_001136152	0	0	0	0	0	0
ALG1L9P	NR_073386,NR_073387,NR_073388	0.31	0.59	0.38	0	0.68	0
ALG2	NM_033087,NR_024532	15.84	13.22	12.96	7.56	19.67	10.58
ALG3	NM_001006941,NM_005787,NR_024533,NR_024534	41.97	30.46	50.81	51.37	27.04	40.93
ALG5	NM_001142364,NM_013338	178.32	123.91	228.82	187.8	216.11	159.62
ALG6	NM_013339	9.58	6.59	11.12	8.01	11.21	5.94
ALG8	NM_001007027,NM_024079	51.01	43.26	47.19	54.16	50.44	43.81
ALG9	NM_001077690,NM_001077691,NM_001077692,NM_024740	3.47	4.54	3.61	3.75	4.4	3.24
ALK	NM_004304	0.07	0.04	0	0	0.11	0
ALKBH1	NM_006020	15.33	21.42	13.53	20.49	14.06	14.57
ALKBH2	NM_001001655,NM_001145374,NM_001145375,NM_001205179,NM_001205180	8.1	8.2	7.64	5.74	4.92	6.04
ALKBH3	NM_139178	19.18	12.97	18.51	12	26.64	13.36
ALKBH3-AS1	NR_038907	0	0	0	0	0	0
ALKBH4	NM_017621	1.33	0.67	2.23	1.79	0.78	3.23
ALKBH5	NM_017758	11.65	11.96	6.07	4.02	8.79	5.39
ALKBH6	NM_001297701,NM_032878,NM_198867	0	0.65	0	0.44	0	0.28
ALKBH7	NM_032306	22.91	4.99	20.89	10.69	2.65	7.67
ALKBH8	NM_001301010,NM_138775	3.85	5.69	3.09	4.03	3.21	3.14
ALLC	NM_018436	0	0	0	0	0	0
ALMS1	NM_015120	0.91	0.85	0.46	0.53	0.76	0.6
ALMS1-IT1	NR_046762	0.2	0.46	0.09	0.2	0	0.26
ALMS1P	NR_003683	0.34	0	0.42	0	0.33	0.15
ALOX12	NM_000697	0	0	0	0	0	0
ALOX12-AS1	NR_040089	2.7	3.56	1.76	1.51	3.34	0
ALOX12B	NM_001139	0.13	0.1	0.06	0	0.29	0
ALOX12P2	NR_002710,NR_120453	0.55	1.13	0.36	0.53	0.33	1.79
ALOX15	NM_001140	0.25	0.48	0.06	0.13	0.54	0.08
ALOX15B	NM_001039130,NM_001039131,NM_001141	0	0	0	0	0.18	0
ALOX15P1	NR_045985	0.37	0	0.33	0	0	0.46
ALOX5	NM_000698,NM_001256153,NM_001256154	2.01	0.93	1.74	1.14	0.47	0.72
ALOX5AP	NM_001204406,NM_001629	5.11	1.08	7.75	1.85	6.07	1.19
ALOXE3	NM_001165960,NM_021628	0	0	0.05	0	0	0.07
ALPI	NM_001631	0	0	0	0	0	0
ALPK1	NM_001102406,NM_001253884,NM_025144	0.15	0	0	0	0.04	0.12
ALPK2	NM_052947	0	0	0.02	0	0.03	0.03
ALPK3	NM_020778	2.08	1.84	1.16	1.14	1.62	1.22
ALPL	NM_000478,NM_001127501,NM_001177520	0	0	0.26	0	0	0
ALPP	NM_001632	0	0	0	0	0	0
ALPPL2	NM_031313	0	0	0	0	0	0
ALS2	NM_001135745,NM_020919	5.6	8.1	4.19	7.3	4.3	6.57
ALS2CL	NM_001190707,NM_147129,NM_182775,NR_033815	0	0.15	0.23	0.4	0.14	0.19
ALS2CR11	NM_001168216,NM_001168217,NM_001168221,NM_152525	0	0	0.13	0	0	0
ALS2CR12	NM_001127391,NM_001289993,NM_139163,NR_110620	0.1	0	0.18	0	0.14	0
ALX1	NM_006982	2.75	1.13	2.57	0.58	2.74	0.19
ALX3	NM_006492	0	0.19	0	0	0	0.16
ALX4	NM_021926	0	0	0	0	0	0
ALYREF	NM_005782	2.86	3.61	1.67	2.15	2.86	6.27
AMACR	NM_001167595,NM_014324,NM_203382	20.18	11.38	23.22	10.79	12.98	9.25
AMBN	NM_016519	0	0	0	0	0	0.11
AMBP	NM_001633	14.53	18.24	22.43	19.29	23.6	15.54
AMBRA1	NM_001267782,NM_001267783,NM_001300731,NM_017749	1.15	0.9	0.58	0.88	0.7	1.87
AMD1	NM_001287214,NM_001287215,NM_001287216,NM_001634,NR_109768	31.13	47.28	26.66	28.87	33.37	28.53
AMDHD1	NM_152435	0.56	0.37	0.52	0.81	1.39	0.21
AMDHD2	NM_001145815,NM_015944	0.56	0	0.53	0.68	0.33	0.59
AMELX	NM_001142,NM_182680,NM_182681	0.31	0	0	0	0	0
AMELY	NM_001143	0	0	0	0	0	0
AMER1	NM_152424	0.11	0.09	0.03	0.07	0.05	0.02
AMER2	NM_152704,NM_199138	0.86	0.46	0.52	0.16	0.99	0.23
AMER3	NM_001105193,NM_001105194,NM_001105195,NM_152698	12.68	8.51	6.53	4.12	6.05	3.51
AMFR	NM_001144	5.8	4.95	7.24	7.19	8.48	8.28
AMH	NM_000479	0	0	0	0	0	0
AMHR2	NM_001164690,NM_001164691,NM_020547	5.72	1.94	4.74	0.57	4.14	0.61
AMICA1	NM_001098526,NM_001286570,NM_001286571,NM_153206,NR_104479	0.55	0.14	0.07	0.19	0.53	0
AMIGO1	NM_020703	0.61	0.74	0.44	0	0.69	0.09
AMIGO2	NM_001143668,NM_181847	26.26	13.77	26.65	7.6	28.75	4.18
AMIGO3	NM_198722	0.49	0	0.31	0.22	0.32	0.59
AMMECR1	NM_001025580,NM_001171689,NM_015365	1.83	1.89	2.51	1.51	3.5	2.69
AMMECR1L	NM_001199140,NM_031445	3.06	4.51	2.12	1.87	3.48	3.36
AMN	NM_030943	0	0	0	0	0	0.15
AMN1	NM_001113402,NM_001278411,NM_001278412,NR_103522,NR_103523	64.27	43.83	79.02	40.44	70.15	20.6
AMOT	NM_001113490,NM_133265	3.18	3.16	2.08	0.97	3.59	0.93
AMOTL1	NM_001301007,NM_130847	3.12	4.41	2.12	2.13	3.02	3.37
AMOTL2	NM_001278683,NM_001278685,NM_016201	0.72	1.13	0.8	1.67	0.55	3.27
AMPD1	NM_000036,NM_001172626	0	0	0.07	0	0	0
AMPD2	NM_001257360,NM_001257361,NM_004037,NM_139156,NM_203404	14.95	12.19	9.34	9.03	8.07	9.52
AMPD3	NM_000480,NM_001025389,NM_001025390,NM_001172430,NM_001172431	5.15	3.83	2.49	1.57	3.73	3.3
AMPH	NM_001635,NM_139316	13.22	14.12	9.59	5.4	9.43	6.83
AMT	NM_000481,NM_001164710,NM_001164711,NM_001164712,NR_028435	27.81	18.62	28.26	14.98	22.33	8.85
AMTN	NM_001286731,NM_212557	0.6	0.31	0.75	0	0.29	0.78
AMY1A	NM_001008221,NM_001008221_chr1:104230039_104239073,NM_001008221_chr1:104292278_104301311,NM_004038,NM_004038_chr1:104230039_104238912,NM_004038_chr1:104292439_104301311	0.44	0.49	0.29	0.4	0.29	0
AMY2A	NM_000699	0	0	0.11	0	0	0
AMY2B	NM_020978	2.45	1.62	3.6	0.76	2.53	1.5
AMZ1	NM_001284355,NM_133463	0.04	0	0.07	0.08	0.17	0
AMZ2	NM_001033569,NM_001033570,NM_001033571,NM_001033572,NM_001033574,NM_001289054,NM_001289056,NM_016627	54.78	47.68	57.33	42.46	41.29	26.51
AMZ2P1	NR_026903	5.95	5.19	11.05	6.5	8.08	4.51
ANAPC1	NM_022662	2.1	1.63	0.97	0.75	1.99	1.38
ANAPC10	NM_001256706,NM_001256707,NM_001256708,NM_001256709,NM_001256710,NM_001256711,NM_001256712,NM_014885,NR_046345	48.95	40.1	62.85	57.05	57.28	38.9
ANAPC11	NM_001002244,NM_001002245,NM_001002246,NM_001002247,NM_001002248,NM_001002249,NM_001289414,NM_001289415,NM_001289416,NM_001289417,NM_001289418,NM_001289419,NM_001289420,NM_016476	302.21	195.09	358.23	223.75	411.5	196.02
ANAPC13	NM_001242374,NM_001242375,NM_015391	475.22	235.99	649.97	333.28	601.06	221.34
ANAPC15	NM_001278485,NM_001278486,NM_001278487,NM_001278488,NM_001278489,NM_001278490,NM_001278491,NM_001278492,NM_001278493,NM_001278494,NM_014042	92.36	47.48	90.12	53.97	100.73	45.78
ANAPC16	NM_001242546,NM_001242547,NM_001242548,NM_173473,NR_038391,NR_038392	84.35	49.33	88.1	39.02	93.66	36.15
ANAPC1P1	NR_037931	0	0	0	0	0	0
ANAPC2	NM_013366	0	0.1	0.06	0.12	0	0.08
ANAPC4	NM_001286756,NM_013367	10.64	14.09	14.96	10.82	17.44	9.12
ANAPC5	NM_001137559,NM_016237	87.41	58.22	48.53	28.43	49.07	23.47
ANAPC7	NM_001137664,NM_016238	26.62	28.09	22.89	24.68	23.27	14.57
ANG	NM_001097577,NM_001145	61.87	39.66	67.13	43.61	81.66	39.48
ANGEL1	NM_015305	8.63	6.29	3.84	3.16	3.51	2.07
ANGEL2	NM_001300753,NM_001300755,NM_001300757,NM_001300758,NM_144567,NR_125333	6.5	7.5	5.19	7.5	5.61	5.72
ANGPT1	NM_001146,NM_001199859	0.44	0.23	0.07	0.3	0.21	0.39
ANGPT2	NM_001118887,NM_001118888,NM_001147	5.71	8.95	6.24	8.58	6.05	12.35
ANGPT4	NM_015985	0	0	0	0	0	0
ANGPTL1	NM_004673	0.23	0.28	0.21	1.39	0.2	2.3
ANGPTL2	NM_012098	0.32	0.49	0.04	0.18	0.26	0.6
ANGPTL3	NM_014495	4.32	5.28	6.69	4.85	5.26	1.7
ANGPTL4	NM_001039667,NM_139314,NR_104213	0.36	0.15	0.68	1.84	0.43	3.98
ANGPTL5	NM_178127	0.14	0.11	0.6	0.29	0.31	0.19
ANGPTL6	NM_031917	0.13	0	0.1	0	0	0
ANGPTL7	NM_021146	0	0	0	0	0.11	0
ANHX	NM_001191054	0	0	0	0	0	0
ANK1	NM_000037,NM_001142445,NM_001142446,NM_020475,NM_020476,NM_020477,NM_020478,NM_020480	0.23	0.39	0.2	0.08	0.76	0.28
ANK2	NM_001127493,NM_001148,NM_020977	5.36	4.12	2.31	1.46	3.89	1.36
ANK3	NM_001149,NM_001204403,NM_001204404,NM_020987	4.04	2.65	2.07	0.49	4.25	0.92
ANKAR	NM_144708	0.32	0.45	0.54	0.44	0.31	0.24
ANKDD1A	NM_182703	0.78	0.82	0.39	0.32	0.53	0.42
ANKDD1B	NM_001276713	0.59	0.2	0.49	0	0.48	0.35
ANKEF1	NM_001303472,NM_022096,NM_198798	3.22	4.17	1.77	2.21	2.09	2.51
ANKFN1	NM_153228	0	0	0.13	0	0	0
ANKFY1	NM_001257999,NM_016376,NR_047571	3.73	3.23	1.66	1.63	2.27	2.13
ANKH	NM_054027	8.34	6.48	4.29	4.45	7.54	4.37
ANKHD1	NM_001197030,NM_017747,NM_017978,NM_024668	9.95	12.64	7.2	8.62	11.77	7.8
ANKHD1-EIF4EBP3	NM_020690	0.96	1.04	0.58	0.72	1.23	0.37
ANKIB1	NM_019004	11.31	9.52	6.56	4.71	12.65	6.07
ANKK1	NM_178510	0	0	0	0.27	0	0
ANKLE1	NM_001278443,NM_001278444,NM_001278445,NM_152363,NR_103530	0.06	0.17	0.05	0.34	0	0.22
ANKLE2	NM_015114	5.05	4.8	2.97	3.53	4.59	5.19
ANKMY1	NM_001282771,NM_001282780,NM_001282781,NM_016552,NM_017844	0.13	0	0.19	0.28	0.19	0.18
ANKMY2	NM_020319	20.21	18.66	22.34	14.94	17.85	8.89
ANKRA2	NM_023039	20.95	13.21	24.63	17.67	21.14	10.92
ANKRD1	NM_014391	0.52	7.06	2.95	14.13	4.32	33.16
ANKRD10	NM_001286721,NM_017664,NR_104586,NR_104587	51.69	41.63	51.31	39.26	46.68	37.1
ANKRD11	NM_001256182,NM_001256183,NM_013275,NR_045839	5.84	6.2	2.98	3.56	5.42	4.04
ANKRD12	NM_001083625,NM_001204056,NM_015208	14.46	19.44	20.21	20.83	23.88	16.87
ANKRD13A	NM_033121	5.52	6.57	5.01	4.59	5.97	4.15
ANKRD13B	NM_152345	0.1	0.08	0.05	0.42	0.07	0.07
ANKRD13C	NM_030816	13.58	9.22	12.86	11.38	12.09	7.05
ANKRD13D	NM_207354,NR_030767	1.14	0.37	1.42	1.29	0.23	1.79
ANKRD16	NM_001009941,NM_001009943,NM_019046	0.78	0.82	0.69	0	0.81	0.98
ANKRD17	NM_001286771,NM_032217,NM_198889	13.28	16.76	10.89	7.31	18.13	9.45
ANKRD18A	NM_147195	0.96	2.14	0.53	0.79	1.75	0.86
ANKRD18B	NM_001244752	0.2	0.14	0.12	0.17	0.19	0
ANKRD18DP	NR_003291	0.06	0	0	0	0	0
ANKRD19P	NR_026868	1.39	0.34	0.21	0.3	0.11	0.48
ANKRD2	NM_001129981,NM_001291218	0	0	0	0	0	0
ANKRD20A11P	NR_027270	0	0	0	0	0	0
ANKRD20A12P	NR_046228	0.1	0.44	0.1	0	0	0.13
ANKRD20A19P	NR_073430	0	0	0	0	0	0
ANKRD20A3	NM_001012419,NM_001012419_chr9:42368336_42411863,NM_001012419_chr9:67926794_67970293	1.31	1.52	0.48	0.83	2.66	0.2
ANKRD20A4	NM_001098805	1.74	2.39	1.74	0.82	1.91	1.54
ANKRD20A5P	NR_040113	0	0	0.04	0.09	0.13	0
ANKRD20A8P	NR_003366	0.91	0.74	0.46	0.47	1.51	0.47
ANKRD20A9P	NR_027995	0.81	0.39	0.46	0.22	0.96	0.38
ANKRD22	NM_144590	0.6	0.5	0.34	0.33	0.35	0
ANKRD23	NM_144994	0.13	0.1	0.12	0.13	0.09	0.17
ANKRD24	NM_133475	0	0	0	0	0	0
ANKRD26	NM_001256053,NM_014915	4.57	4.25	3.31	1.64	5.22	2.33
ANKRD26P1	NR_026556	0	0.04	0.05	0	0	0.07
ANKRD26P3	NR_027248	0	0	0	0	0.06	0
ANKRD27	NM_032139	2.1	1.22	1.68	2.76	2.55	1.99
ANKRD28	NM_001195098,NM_001195099,NM_015199	4.74	4.17	3.95	2.51	5.81	3.71
ANKRD29	NM_173505	0.22	0	0.84	0.3	0.11	0.29
ANKRD30A	NM_052997	0	0.06	0	0	0	0
ANKRD30B	NM_001145029	0	0	0	0	0	0
ANKRD30BL	NR_027019,NR_027020	0.13	0	0.29	0	0	0
ANKRD30BP2	NR_026916	0.16	0.15	0	0.29	0.21	0.18
ANKRD30BP3	NR_033891	0	0	0	0	0	0
ANKRD31	NM_001164443	0.05	0.2	0.02	0	0.23	0.07
ANKRD32	NM_032290	3.73	3.28	3.4	3.51	5.64	3.3
ANKRD33	NM_001130015,NM_182608	0	0.15	0	0.2	0	0
ANKRD33B	NM_001164440	0.02	0	0.02	0.07	0.02	0
ANKRD34A	NM_001039888	0.18	0.07	0.08	0	0.2	0
ANKRD34B	NM_001004441	0.04	0.13	0	0	0.06	0
ANKRD34C	NM_001146341	0.06	0.05	0.03	0	0	0
ANKRD34C-AS1	NR_038997	0	0	0	0	0	0
ANKRD35	NM_001280799,NM_144698	0.05	0.08	0	0.11	0	0
ANKRD36	NM_001164315	13.98	22.45	10.25	14.77	17.48	13.82
ANKRD36B	NM_025190	11.93	12.63	13.03	11.37	16.49	8.89
ANKRD36BP1	NR_026844	2.72	3.95	1.15	0.19	6.3	1.36
ANKRD36BP2	NR_015424	5.59	6.01	6.67	4.11	3.11	2.01
ANKRD37	NM_181726	22.59	34.15	45	42.09	47.8	13.12
ANKRD39	NM_016466	79.8	57.51	127.5	81.91	111.02	54.3
ANKRD40	NM_052855	10.03	14.89	9.61	11.91	10.05	5.25
ANKRD42	NM_001300972,NM_001300973,NM_001300975,NM_001300976,NM_001300977,NM_182603,NR_125355	4.61	4.44	4.1	2.44	4.98	3.46
ANKRD44	NM_001195144,NM_153697	4.77	3.18	4.31	3.43	5.34	2.01
ANKRD44-IT1	NR_046837	0	0	0.17	0	0.27	0
ANKRD45	NM_198493	1.55	1.83	1.22	1.13	0.99	1.23
ANKRD46	NM_001270377,NM_001270378,NM_001270379,NM_198401	73.46	47.21	54.24	22.99	55.43	11.82
ANKRD49	NM_017704	36.95	28.99	32.23	35.14	27.69	27.1
ANKRD50	NM_001167882,NM_020337	4.86	4.33	3.24	2.02	6.09	2.81
ANKRD52	NM_173595	0.73	1.03	0.57	0.36	0.99	0.83
ANKRD53	NM_001115116,NM_024933	0	0.54	0.23	0	0	0.23
ANKRD54	NM_138797,NR_036556	7.08	6.47	5.05	4.78	4.99	5.17
ANKRD55	NM_024669	0.07	0.1	0	0	0.1	0.44
ANKRD6	NM_001242809,NM_001242811,NM_001242813,NM_001242814,NM_014942	1.36	0.9	1.2	0.27	2.03	0.41
ANKRD61	NM_001271700	0.26	0.2	0	0	0	0
ANKRD62	NM_001277333	0.13	0.05	0.06	0.07	0.05	0
ANKRD62P1-PARP4P3	NR_040115	0.12	0	0	0	0	0
ANKRD63	NM_001190479	0	0	0	0	0	0
ANKRD65	NM_001145210,NM_001243535,NM_001243536	2.18	0.85	4.4	1.32	3.02	1.23
ANKRD66	NM_001162435	0.19	0.58	0.7	1.13	1.64	0
ANKRD7	NM_019644	2.18	1.7	1.66	1.92	3.18	0.36
ANKRD9	NM_152326	0	0	0	0	0	0.14
ANKS1A	NM_015245	2.76	3.82	1.32	1.05	1.79	1.44
ANKS1B	NM_001204065,NM_001204066,NM_001204067,NM_001204068,NM_001204069,NM_001204070,NM_001204079,NM_001204080,NM_001204081,NM_020140,NM_152788,NM_181670	16.56	11.11	9.14	4.87	15.84	3.97
ANKS3	NM_001242929,NM_133450,NR_040252	0.22	0.39	0.12	0.38	0	0.2
ANKS4B	NM_145865	17.64	12.4	11.9	3.79	13.09	4.5
ANKS6	NM_173551	0.97	0.71	0.35	0.04	0.51	0.09
ANKUB1	NM_001144960	0	0	0	0	0	0
ANKZF1	NM_001042410,NM_001282792,NM_018089	9.15	14.16	6.93	6.3	5.11	7.2
ANLN	NM_001284301,NM_001284302,NM_018685	4.78	5.43	3.59	2.69	3.8	2.71
ANO1	NM_018043,NR_030691	0.09	0.1	0.06	0.13	0.19	0.13
ANO1-AS2	NR_103835	0	0	0	0	0	0
ANO10	NM_001204831,NM_001204832,NM_001204833,NM_001204834,NM_018075	4.72	5.93	4.61	2.8	5.3	2.96
ANO2	NM_001278596,NM_001278597	0.04	0	0	0	0	0.06
ANO3	NM_031418	0.68	0.41	0.2	0.48	1.04	0.18
ANO4	NM_001286615,NM_001286616,NM_178826	0.67	0.39	0.72	0.16	0.43	0.06
ANO5	NM_001142649,NM_213599	4.91	3.68	4.86	3.76	7.32	1.53
ANO6	NM_001025356,NM_001142678,NM_001142679,NM_001204803	2.9	5.23	2.12	2.3	1.8	2.98
ANO7	NM_001001666,NM_001001891	0.04	0	0.07	0.08	0.06	0.1
ANO8	NM_020959	0	0	0	0	0	0
ANO9	NM_001012302	0.34	0.36	0.43	0.7	0.5	1.14
ANP32A	NM_006305	14	17.94	6.05	7.01	11.66	9.07
ANP32A-IT1	NR_026808	0.1	0.08	0.19	0.2	0.29	0
ANP32AP1	NR_003144	0.32	0	0	0	0	0
ANP32B	NM_006401	16.86	17.15	6.3	6.24	10.61	8.7
ANP32C	NM_012403	0	0	0	0	0	0
ANP32D	NM_012404	0	0	0	0	0	0
ANP32E	NM_001136478,NM_001136479,NM_001280559,NM_001280560,NM_030920	82.99	76.46	123.78	74.71	137.79	37.3
ANPEP	NM_001150	0	0	0	0	0	0
ANTXR1	NM_018153,NM_032208,NM_053034	1.43	0.5	0.93	0.38	1.75	0.98
ANTXR2	NM_001145794,NM_001286780,NM_001286781,NM_058172	0.92	1.24	0.95	0.79	1.69	1.32
ANTXRL	NM_001278688	0	0	0	0	0	0
ANTXRLP1	NR_103827,NR_103828	0	0	0	0	0	0
ANXA1	NM_000700	198.92	242.24	130.26	190.72	188.38	81.4
ANXA10	NM_007193	41.95	24.49	34.31	19.57	30.11	9.08
ANXA11	NM_001157,NM_001278407,NM_001278408,NM_001278409,NM_145868,NM_145869	2.78	3.48	2.04	2.06	4.15	4.04
ANXA13	NM_001003954,NM_004306	1.31	1.73	2.57	0.5	1.98	0.74
ANXA2	NM_001002857,NM_001002858,NM_001136015,NM_004039	385.87	454.28	338.18	532.01	373.54	401.92
ANXA2P1	NR_001562	0	0	0	0	0	0.18
ANXA2P2	NR_003573	0	0	0	0	0	0
ANXA2P3	NR_001446	0	0	0	0	0	0
ANXA2R	NM_001014279	0	0	0.42	0.3	0.43	0.19
ANXA3	NM_005139	44.9	56.18	61.07	110.57	55.37	27.51
ANXA4	NM_001153	93.11	82.96	135.35	93.87	141.85	57.55
ANXA5	NM_001154	378.37	360.27	291.65	264.64	292.8	283.14
ANXA6	NM_001155,NM_001193544	108.45	60.76	31.94	19.09	34.75	26.31
ANXA7	NM_001156,NM_004034	284.83	266.9	235.43	217.25	216.06	150.3
ANXA8	NM_001040084,NM_001040084_chr10:48255203_48271368,NM_001271702,NM_001271702_chr10:48255203_48271368,NM_001271703,NM_001271703_chr10:48255203_48271368	0.41	0.14	0.09	0.68	1.16	0.37
ANXA8L1	NM_001098845,NM_001278923,NM_001278924	0	0	0.08	0.32	0	0
ANXA9	NM_003568	1.53	1.34	1.97	1.35	1.53	0.25
AOAH	NM_001177506,NM_001177507,NM_001637	0.14	0.34	0.27	0	0	0
AOAH-IT1	NR_046764	0	0	0	0	0	0
AOC1	NM_001091,NM_001272072	0.07	0.32	0.39	0.56	0	0.64
AOC2	NM_001158,NM_009590	0.25	0.1	0.12	0	0.09	0.17
AOC3	NM_001277731,NM_001277732,NM_003734,NR_102422	0	0	0	0	0	0
AOC4P	NR_002773	0	0	0	0	0	0
AOX1	NM_001159	1.79	3.44	2.11	2.21	2.75	2.09
AOX2P	NR_001557	0	0	0	0	0	0
AP1AR	NM_001128426,NM_018569	18.18	16.01	19.23	19.24	15.03	13.3
AP1B1	NM_001127,NM_001166019,NM_145730	1.72	0.67	1.4	2.22	1.02	3.12
AP1B1P1	NR_040114	0	0	0	0	0	0
AP1G1	NM_001030007,NM_001128	12.21	13.43	12.53	11.1	16.61	9.03
AP1G2	NM_001282474,NM_001282475,NM_003917	24.36	28.93	30.4	37.48	20.25	29.78
AP1M1	NM_001130524,NM_032493	8.32	5	6.5	3.62	1.35	5.57
AP1M2	NM_001300887,NM_005498	82.39	81.86	56.27	45.42	72.44	29.03
AP1S1	NM_001283	5.05	2.24	0.94	0.87	1.47	2.45
AP1S2	NM_001272071,NM_003916	26.68	18.33	26.33	12.16	41.85	12.08
AP1S3	NM_001039569,NR_110905,NR_110906	5.44	8.25	5.34	5.38	9.76	3.54
AP2A1	NM_014203,NM_130787	0.47	0.29	0.28	0.19	0.82	0.19
AP2A2	NM_001242837,NM_012305	1.05	1.38	1.03	0.76	1.59	1.22
AP2B1	NM_001030006,NM_001282	12.39	13.1	6.47	7.88	8.47	8.18
AP2M1	NM_001025205,NM_004068	231.98	161.62	147.71	113.19	124.92	112.31
AP2S1	NM_001301076,NM_001301078,NM_001301081,NM_004069,NM_021575	45.16	18.68	26.46	18.98	9.59	26.96
AP3B1	NM_001271769,NM_003664	34.13	19.42	20.71	6.85	23.37	10.01
AP3B2	NM_001278511,NM_001278512,NM_004644	2.77	2.88	1.88	1.8	1.97	1.83
AP3D1	NM_001261826,NM_003938	3.65	3.79	3.54	3.37	3.69	6.92
AP3M1	NM_012095,NM_207012	18.34	17.44	13.29	9.76	13.8	8.71
AP3M2	NM_001134296,NM_006803	9.34	10.42	5.29	4.26	7.09	4.39
AP3S1	NM_001284	56.43	44.74	71.19	59.7	56.34	51.84
AP3S2	NM_005829,NR_023361,NR_037582	13.35	10.31	9.38	5.69	10.61	6.15
AP4B1	NM_001253852,NM_001253853,NM_006594	7.81	9.75	6.08	8.11	6.97	7.08
AP4B1-AS1	NR_037864,NR_125965	0	0.38	0.21	1.12	0.66	1.65
AP4E1	NM_001252127,NM_007347	0.94	1.58	1.12	0.7	1.75	1.42
AP4M1	NM_004722	7.24	4.05	6.39	6.26	4.2	3.82
AP4S1	NM_001128126,NM_001254726,NM_001254727,NM_001254728,NM_001254729,NM_007077	4.92	4.1	5.79	5.56	6.83	3.88
AP5B1	NM_138368	0.92	1.36	0.38	0.19	0.69	0.5
AP5M1	NM_018229,NR_026895	47.1	40.64	40.66	34.71	46.1	17.53
AP5S1	NM_001204446,NM_001204447,NM_018347	10.71	4.59	8.3	8.37	6.52	7.9
AP5Z1	NM_014855	0.17	0.13	0.24	0.64	0.18	1.1
APAF1	NM_001160,NM_013229,NM_181861,NM_181868,NM_181869	2.16	2.11	1.05	0.5	1.11	1.01
APBA1	NM_001163	0.97	0.52	0.29	0.14	0.38	0.06
APBA2	NM_001130414,NM_005503	0.27	0.14	0.08	0	0.13	0.12
APBA3	NM_004886	0.47	0.49	0.52	0.16	0.23	0.83
APBB1	NM_001164,NM_001257319,NM_001257320,NM_001257321,NM_001257323,NM_001257325,NM_001257326,NM_145689,NR_047512	45.81	30.31	40.99	31.23	30.94	23.55
APBB1IP	NM_019043	0.25	0.1	0.06	0.13	0.18	0.08
APBB2	NM_001166050,NM_001166051,NM_001166052,NM_001166053,NM_001166054,NM_004307,NM_173075	5.12	3.57	4.63	1.77	7.26	1.12
APBB3	NM_006051,NM_133172,NM_133173,NM_133174	3.42	1.98	3.36	2.26	2.33	3.76
APC	NM_000038,NM_001127510,NM_001127511	11.06	11.15	4.87	3.29	8.97	3.59
APC2	NM_005883	0.17	0.07	0.13	0	0	0.02
APCDD1	NM_153000	4.15	4.95	1.22	1.58	1.99	3.96
APCDD1L	NM_153360	0.05	0.24	0	0.21	0	0.97
APCDD1L-AS1	NR_034147	0	0	0	0.17	0	0.86
APCS	NM_001639	6.26	2.77	10.37	5.79	10.07	0.86
APEH	NM_001640	53.14	29.44	63.73	36.58	47.37	31.84
APELA	NM_001297550	2.59	0.39	1.37	0.13	1.48	0
APEX1	NM_001244249,NM_001641,NM_080648,NM_080649	160.23	143.88	145.08	114.2	188.47	141.75
APEX2	NM_001271748,NM_014481	8.46	8.5	7.04	6.44	7.13	6.95
APH1A	NM_001077628,NM_001243771,NM_001243772,NM_016022,NR_045033,NR_045034,NR_045035	17.26	15.33	9.63	7.49	10.73	12.99
APH1B	NM_001145646,NM_031301	16.34	15.41	11.21	8.08	13.91	4.76
API5	NM_001142930,NM_001142931,NM_001243747,NM_006595,NR_024625	38.61	42.81	27.22	22.54	30.84	18.46
APIP	NM_015957	177.48	126.87	250.67	195.39	257.79	108.49
APITD1	NM_199294,NR_036462	23.35	18.82	35.28	32.08	31.21	26.49
APITD1-CORT	NM_001243768,NM_001270517,NM_198544,NM_199006,NR_037187	1.77	0.8	1.62	1.6	0.52	1.75
APLF	NM_173545	0.96	0.45	0.67	0.25	0.67	0.39
APLN	NM_017413	0.1	0.08	0.14	0	0.22	0.13
APLNR	NM_005161,NR_027991	0	0	0	0	0.06	0
APLP1	NM_001024807,NM_005166	29.12	26.06	21.18	15.39	29.59	26.07
APLP2	NM_001142276,NM_001142277,NM_001142278,NM_001243299,NM_001642,NR_024515,NR_024516	30.41	28.22	13.81	10.55	17.06	13.64
APMAP	NM_020531	96.12	56.96	77.09	46.83	57.23	43.56
APOA1	NM_000039	12.26	5.47	15.06	4.69	1.03	2.72
APOA1-AS	NR_126362	0	0	0	0	0	0
APOA1BP	NM_144772	156.26	95.82	222.86	187.66	103.78	129.64
APOA2	NM_001643	7.11	27.96	22.77	40.19	25.41	50.08
APOA4	NM_000482	0	0	0.12	0	0	0
APOA5	NM_001166598,NM_052968	0	0	0	0	0	0
APOB	NM_000384	0.71	0.66	0.7	0.24	0.93	0.39
APOBEC1	NM_001644	0	0.37	0	0	0	0
APOBEC2	NM_006789	2.83	1.19	2.96	1.54	5.23	1.43
APOBEC3A	NM_001270406,NM_145699	0.41	1	0.3	4.46	0	4.54
APOBEC3A_B	NM_001193289	0	0	0	1.73	0	0
APOBEC3B	NM_001270411,NM_004900	11.92	18.02	7.4	31.5	4.05	24.04
APOBEC3B-AS1	NR_104187	0	0	0	0	0	0
APOBEC3C	NM_014508	7.77	6.84	8.38	9.55	9.75	9.39
APOBEC3D	NM_152426	1.18	0.86	0.75	2.32	1.26	4.03
APOBEC3F	NM_001006666,NM_145298	6.19	6.66	6.17	11.04	4.66	12.5
APOBEC3G	NM_021822	4.35	10.53	2.88	24.89	2.59	31.99
APOBEC3H	NM_001166002,NM_001166003,NM_001166004,NM_181773	0	0	0	0	0	0.47
APOBEC4	NM_203454	0.18	0.37	0.06	0.12	0.43	0.08
APOBR	NM_018690	0	0	0	0	0	0
APOC1	NM_001645	112.11	60.23	128.84	77.72	151.5	85.15
APOC1P1	NR_028412,NR_028413,NR_028414	0	0	0	0	0	0
APOC3	NM_000040	38.34	45.65	40.46	44.6	35.07	45.49
APOC4-APOC2	NR_037932	0.1	0	0.09	0	0	0
APOD	NM_001647	1.21	1.07	1.12	0	1.25	0.22
APOE	NM_000041,NM_001302688,NM_001302689,NM_001302690,NM_001302691	0	0.26	0.95	0	0.46	1.02
APOF	NM_001638	0.21	0.98	0	0	0.46	0
APOH	NM_000042	11.78	10.62	14.99	14.7	16.68	17.61
APOL1	NM_001136540,NM_001136541,NM_003661,NM_145343	0.18	0.68	0.06	6.15	0.43	7.62
APOL2	NM_030882,NM_145637	11.89	26.58	15.06	99.32	15.38	105.35
APOL3	NM_145640,NM_145641,NM_145642,NR_027833,NR_027834,NR_027835	0	0.32	0	1.24	0.23	4.77
APOL4	NM_030643,NM_145660	0.74	1.12	1.3	0.7	1.44	0.4
APOL5	NM_030642	0	0	0	0	0	0
APOL6	NM_030641	0.81	4.29	1.06	8.39	1.76	14.1
APOLD1	NM_001130415,NM_030817	0.28	0.16	0.26	0.21	0.4	0
APOM	NM_001256169,NM_019101,NR_045828	5.04	4.74	5.43	9.52	7.09	4.01
APOO	NM_024122,NR_026545	115.01	57.45	121.48	70.45	119.34	57.24
APOOL	NM_198450	10.99	10.2	13.43	5.5	18.04	4.31
APOOP5	NR_028471	0	0	0	0	0	0
APOPT1	NM_001302652,NM_001302653,NM_001302654,NM_032374,NR_126431,NR_126432	75.44	42.35	66.37	51.21	54.25	48.53
APP	NM_000484,NM_001136016,NM_001136129,NM_001136130,NM_001136131,NM_001204301,NM_001204302,NM_001204303,NM_201413,NM_201414	49.96	47.1	21.33	12.94	43.82	22.18
APPBP2	NM_001282476,NM_006380	14.82	13.33	7.44	6.84	11.98	7.58
APPL1	NM_012096	12.91	12.53	8.04	5.78	11.22	6.39
APPL2	NM_001251904,NM_001251905,NM_018171	23.59	22.57	12.02	6.96	14.09	4.68
APRT	NM_000485,NM_001030018	149.81	98.77	250.63	225.42	276.1	160.67
APTR	NR_038361	24.38	24.94	30.47	39.54	28.16	31.04
APTX	NM_001195248,NM_001195249,NM_001195250,NM_001195251,NM_001195252,NM_001195254,NM_175069,NM_175073,NR_036576,NR_036577,NR_036578,NR_036579	31.12	27.13	27.46	21.22	30.08	16.83
AQP1	NM_001185060,NM_001185061,NM_001185062,NM_198098	0.27	0.11	0.06	0	0.1	0.55
AQP10	NM_080429	3.02	1.67	1.83	0.79	0.57	2.7
AQP11	NM_173039	11.59	6.27	14.16	6.88	17.04	5.33
AQP12A	NM_198998	0.18	0	0.17	0	0	0
AQP12B	NM_001102467	0	0	0	0	0	0
AQP2	NM_000486	0.23	0	0.11	0	0	0.05
AQP3	NM_004925	28.83	55.31	16.89	54.29	17.72	85.43
AQP4	NM_001650,NM_004028	0.95	0.53	0.55	0.56	0.63	0
AQP4-AS1	NR_026908	0.82	0.73	1.32	0.45	1.97	0.4
AQP5	NM_001651	0.1	0.15	0	0	0	0
AQP6	NM_001652	0.21	0	0.11	0.13	0.19	0.54
AQP7	NM_001170	0.45	0.93	0.84	1.51	1.31	1.18
AQP7P1	NR_002817	0.1	0.08	0.19	0.1	0.07	0.07
AQP7P3	NR_026558	1.69	0	3.04	0	4.85	0.68
AQP8	NM_001169	0.29	0	0.13	0	0	0
AQP9	NM_020980	0	0.08	0.05	0	0	0.14
AQPEP	NM_173800	0	0	0	0	0	0
AQR	NM_014691	4.79	6.67	3.1	2.78	4.2	2.36
AR	NM_000044,NM_001011645	0.49	0.3	0.41	0.04	0.56	0.08
ARAF	NM_001256196,NM_001256197,NM_001654	26.08	21.42	28.15	36.72	26	21.69
ARAP1	NM_001040118,NM_001135190,NM_015242	2.17	2.66	1.92	1.16	1.27	2.97
ARAP2	NM_015230	0.31	1.41	0.59	1.97	1.14	3.23
ARAP3	NM_022481	0	0.09	0	0	0	0.12
ARC	NM_015193	0.06	0.17	0	0	0	0.15
ARCN1	NM_001142281,NM_001655	41.87	43.77	20.37	15.5	26.35	20.51
AREG	NM_001657,NM_001657_chr4:75480590_75490485	0.74	4.81	4.4	21.63	4.08	33.45
AREL1	NM_001039479	8.22	6.78	3.86	2.29	5.88	2.04
ARF1	NM_001024226,NM_001024227,NM_001024228,NM_001658	180.7	114.04	159.62	138.5	81.83	167.33
ARF3	NM_001659	13.15	9.66	7.51	5.47	9.84	10.43
ARF4	NM_001660	330.37	271.77	359.59	319.35	468.1	277
ARF5	NM_001662	288.59	198.19	152.03	72.53	110.27	69.49
ARF6	NM_001663	33.01	38.92	37.89	39.85	43.65	21.42
ARFGAP1	NM_001281482,NM_001281483,NM_001281484,NM_018209,NM_175609,NR_104022,NR_104023	1.4	0.55	1.87	2.61	1.79	3.33
ARFGAP2	NM_001242832,NM_032389	37.95	32.7	24.13	23.35	23.14	20.43
ARFGAP3	NM_001142293,NM_014570	51.64	58.36	34.65	26.79	39.52	24.32
ARFGEF1	NM_006421	6.39	7.86	3.22	4.02	7.76	3.76
ARFGEF2	NM_006420	7.51	5.3	4.14	2.54	6.01	2.92
ARFIP1	NM_001025593,NM_001025595,NM_001287431,NM_001287432,NM_001287433,NM_014447	37.03	30.28	33.57	26.68	34.72	18.54
ARFIP2	NM_001242854,NM_001242855,NM_001242856,NM_012402	18.16	11.18	13.05	9.06	12.32	8.26
ARFRP1	NM_001134758,NM_001267544,NM_001267545,NM_001267546,NM_001267547,NM_001267548,NM_001267549,NM_003224,NR_051954,NR_051955,NR_051956,NR_051957,NR_051958	1.14	1.57	3.82	4.41	1.19	5.4
ARG1	NM_000045,NM_001244438	0	0	0	0	0	0
ARG2	NM_001172	104.92	62.57	84.59	44.96	109.28	34.63
ARGFX	NM_001012659	0.02	0.05	0.09	0	0.09	0
ARGFXP2	NR_002222	0.32	0.25	0.15	0	0.46	0
ARGLU1	NM_018011	47.39	55.7	61.2	52.53	74.69	44.51
ARHGAP1	NM_004308	16.61	15.38	9.86	6.78	10.74	6.55
ARHGAP10	NM_024605	1.6	2.25	0.85	1.2	1.64	0.78
ARHGAP11A	NM_001286479,NM_001286480,NM_014783,NM_199357	0.6	1.24	0.75	0.81	1.32	1.59
ARHGAP11B	NM_001039841	0.2	0.61	0	0	0	0
ARHGAP12	NM_001270695,NM_001270696,NM_001270697,NM_001270698,NM_001270699,NM_018287	11.89	10.59	8.44	6.89	10.89	5.33
ARHGAP15	NM_018460	0.1	0	0	0	0.15	0
ARHGAP17	NM_001006634,NM_018054	1.74	2.39	0.98	1.61	3.83	1.52
ARHGAP18	NM_033515	28.39	22.07	22.45	9.57	33.51	7.12
ARHGAP19	NM_001204300,NM_001256423,NM_032900	1.71	2.17	1.24	1.12	1.07	0.64
ARHGAP19-SLIT1	NR_037909	1.63	0.92	0.9	0.15	2.04	1.23
ARHGAP20	NM_001258415,NM_001258416,NM_001258417,NM_001258418,NM_020809	0.9	0.78	0.92	0.11	1.08	0.11
ARHGAP21	NM_020824	2.22	3.07	1.41	1.54	3.06	1.1
ARHGAP22	NM_001256024,NM_001256025,NM_001256026,NM_021226,NR_045675	0.07	0	0.07	0	0	0
ARHGAP23	NM_001199417	0.05	0.04	0.07	0	0.12	0.07
ARHGAP24	NM_001025616,NM_001042669,NM_001287805,NM_031305	8.27	6.08	7.38	1.62	7.73	2.02
ARHGAP25	NM_001007231,NM_001166276,NM_001166277,NM_014882	0	0.18	0.05	0	0	0
ARHGAP26	NM_001135608,NM_015071	1.03	0.96	0.97	0.53	1.7	0.67
ARHGAP26-AS1	NR_046680	0	0	0	0	0	0
ARHGAP27	NM_001282290,NM_174919,NM_199282	0.09	0.07	0	0.27	0.19	0.76
ARHGAP28	NM_001010000	1.55	0.57	0.88	0.46	1.45	0.23
ARHGAP29	NM_004815	0.89	1.26	0.3	0.55	1.06	0.68
ARHGAP30	NM_001025598,NM_001287600,NM_001287602,NM_181720	0.25	0.13	0.04	0.17	0.3	0.11
ARHGAP31	NM_020754	0.02	0.06	0	0.04	0	0.18
ARHGAP31-AS1	NR_046748	0.42	0	0.76	1.61	0	0.51
ARHGAP32	NM_001142685,NM_014715	2.19	2.11	1.38	0.71	2.37	0.81
ARHGAP33	NM_001172630,NM_052948	0.04	0.06	0.04	0.17	0.06	0
ARHGAP35	NM_004491	1.92	1.7	0.62	0.42	1.34	0.79
ARHGAP36	NM_001282607,NM_144967	2.54	0.72	2.44	0.23	1.68	0
ARHGAP39	NM_025251	0.06	0.05	0.09	0	0	0
ARHGAP4	NM_001164741,NM_001666	0.05	0.08	0.05	0.2	0	0
ARHGAP40	NM_001164431	0	0.27	0.05	0	0	0
ARHGAP42	NM_152432	0.4	0.57	0.41	0.61	0.49	0.93
ARHGAP44	NM_014859	0.67	0.76	0.81	0.15	0.65	0.3
ARHGAP5	NM_001030055,NM_001173	33.24	34.85	17.43	14.62	35.73	13.33
ARHGAP5-AS1	NR_027263	9.97	6.6	4.38	1.47	7.26	3.06
ARHGAP6	NM_001287242,NM_006125,NM_013423,NM_013427,NR_109776	2.3	3.33	1.74	1.42	3.36	0.88
ARHGAP8	NM_001017526,NM_001198726,NM_181335	2.18	2.54	1.5	2.86	0.64	0.72
ARHGAP9	NM_001080156,NM_001080157,NM_032496	0.13	0	0	0	0	0
ARHGDIA	NM_001185077,NM_001185078,NM_001301240,NM_001301241,NM_001301242,NM_001301243,NM_004309,NR_125441	3.61	3.93	4.56	3.71	2.1	7.39
ARHGDIB	NM_001175	1.1	2.92	1.75	5.35	0.91	6.12
ARHGDIG	NM_001176	0.44	0	0.2	0	0.32	0.28
ARHGEF1	NM_004706,NM_198977,NM_199002	0.21	0	0.25	0.53	0.08	0.54
ARHGEF10	NM_014629	0	0.26	0.13	0.23	0.25	0.11
ARHGEF10L	NM_001011722,NM_018125	0.78	0.58	1.86	1.22	0.93	2.14
ARHGEF11	NM_014784,NM_198236	0.98	1.32	0.48	0.19	1.12	0.93
ARHGEF12	NM_001198665,NM_001301084,NM_015313	4.68	5.04	2.98	2.24	5.22	3.06
ARHGEF15	NM_025014,NM_173728	0	0	0	0	0	0
ARHGEF16	NM_014448	0.17	0.09	0.85	1.61	0.16	1.8
ARHGEF17	NM_014786	0.34	0.4	0.28	0.12	0.52	0.29
ARHGEF18	NM_001130955,NM_015318	0.54	0.66	0.31	0.61	0.31	1.09
ARHGEF19	NM_153213	0.92	1.26	1.22	0.99	0.71	0.5
ARHGEF2	NM_001162383,NM_001162384,NM_004723	0.81	1.15	0.59	0.95	1.76	1.22
ARHGEF25	NM_001111270,NM_182947,NR_046223	0.38	0.23	0.21	0	0	0
ARHGEF26	NM_001251962,NM_001251963,NM_015595	2.55	2.16	2.06	1.07	2.52	1.82
ARHGEF26-AS1	NR_037901	5.78	4.18	5.25	1.3	10.32	1.93
ARHGEF28	NM_001080479,NM_001177693,NM_001244364	2.72	2.81	1.18	1.25	1.98	1.44
ARHGEF3	NM_001128615,NM_001128616,NM_001289698,NM_019555	12.28	17.48	8.74	8.73	10.69	6.25
ARHGEF3-AS1	NR_046572	0	0	0	0	0	0
ARHGEF33	NM_001145451	0.41	0.17	0.14	0.23	0.27	0.05
ARHGEF34P	NR_033942	0.29	0.16	0	0	0.16	0.11
ARHGEF35	NM_001003702	5.05	4.96	3.04	3.69	4.84	6.18
ARHGEF37	NM_001001669	0.26	0	0.06	0.26	0.24	0.22
ARHGEF38	NM_001242729,NM_017700	0.31	1.19	0.6	0.7	0.76	0.5
ARHGEF38-IT1	NR_046840	0	0	0	0	0	0
ARHGEF39	NM_032818	1.29	0.37	0.72	0.94	0.7	0.53
ARHGEF4	NM_015320,NM_032995	0.18	0	0.33	0.18	0.19	0.12
ARHGEF40	NM_001278529,NM_001278530,NM_018071	1.08	1.15	0.87	0.79	1.35	1.97
ARHGEF5	NM_005435	0.72	1.26	0.54	1.28	1.04	0.8
ARHGEF6	NM_004840	0.24	0.05	0.14	0.18	0.16	0.16
ARHGEF7	NM_001113511,NM_001113512,NM_001113513,NM_003899,NM_145735	4.74	4.66	2.59	2.53	4.78	2.61
ARHGEF7-AS1	NR_046516	0	0	0	0	0	0
ARHGEF9	NM_001173479,NM_001173480,NM_015185	12.84	8.6	6.53	4.17	7.76	3.51
ARHGEF9-IT1	NR_046803	0	0	0	0	0	0
ARID1A	NM_006015,NM_139135	6.97	7.83	4.44	4.37	9.12	4.35
ARID1B	NM_017519,NM_020732	9.31	7.88	10.14	6.2	11.18	3.74
ARID2	NM_152641	12.12	15.58	17.29	15.04	17.18	6.5
ARID3A	NM_005224	1.58	2.19	0.94	2.02	2.56	2.41
ARID3B	NM_006465	1.87	1.93	1.45	1.53	1.59	1.1
ARID3C	NM_001017363	0	0	0	0	0	0
ARID4A	NM_002892,NM_023000,NM_023001	10.03	19.73	14.57	20.74	16.26	20.4
ARID4B	NM_001206794,NM_016374,NM_031371	18.24	33.23	23.6	29.05	26.47	27.38
ARID5A	NM_212481	0.23	0.24	0.5	0	0.22	2.74
ARID5B	NM_001244638,NM_032199	14.68	13.38	9.37	7.94	11.83	7.7
ARIH1	NM_005744	6.45	7.88	4.29	3.84	7.99	3.48
ARIH2	NM_006321	29.67	28.17	20.24	17.84	13.07	11.83
ARIH2OS	NM_001123040	4.44	1.84	2.71	1.56	3.34	3.19
ARL1	NM_001177,NM_001301068	123.2	100.5	108.57	81.14	108.34	54.55
ARL10	NM_173664	0.42	0.76	0.2	0.14	0.91	0.28
ARL11	NM_138450	0	0	0.04	0	0	0.11
ARL13A	NM_001162491,NR_103708,NR_103709	0	0	0	0	0	0
ARL13B	NM_001174150,NM_001174151,NM_144996,NM_182896,NR_033427	5.77	8.32	6.08	5.84	6.09	7.31
ARL14	NM_025047	3.35	3.39	2.86	12.6	1.27	9.5
ARL14EP	NM_152316	33.67	33.18	34.94	29.35	35.19	20.19
ARL14EPL	NM_001195581	0	0	0.36	0	0	0
ARL15	NM_019087	20.11	12.76	18.23	8.31	16.35	5.07
ARL16	NM_001040025	55.34	34.36	58.56	49.55	28.58	45.09
ARL17A	NM_001113738,NM_001113738_chr17:44630121_44657088,NM_001288811,NM_001288811_chr17:45108951_45120079,NM_001288812,NM_001288813,NM_001288813_chr17:45108951_45110749,NM_016632,NM_016632_chr17:44594067_44657088	15.42	14.96	18.49	11.13	20.19	9.07
ARL2	NM_001199745,NM_001667	160.45	105.21	194.31	120.07	190.33	97.27
ARL2-SNX15	NR_037650	2.28	0.64	1.54	2.25	0	1.02
ARL2BP	NM_012106	49.81	36.29	33.02	21.57	29.85	13.32
ARL3	NM_004311	115.67	62.42	79.87	41.65	70.31	33.36
ARL4A	NM_001037164,NM_001195396,NM_005738,NM_212460	24.35	21.67	31.27	36.64	30.26	29.43
ARL4C	NM_001282431,NM_005737	4.25	3.77	2.91	2.01	4.3	2.63
ARL4D	NM_001661	19.85	17.2	18.82	9.35	10.03	4.89
ARL5A	NM_001037174,NM_012097,NM_177985	26.67	26.8	30.15	25.58	39.72	21.35
ARL5B	NM_178815	3.98	6.99	1.35	2.65	4.06	5.97
ARL5C	NM_001143968	0	0	0	0	0	0
ARL6	NM_001278293,NM_032146,NM_177976,NR_103511	28.27	27.3	25.74	24.32	28.45	17.39
ARL6IP1	NM_015161	298.54	224.35	413.94	225.09	381.04	206.3
ARL6IP4	NM_001002251,NM_001002252,NM_001278378,NM_001278379,NM_001278380,NM_016638,NM_018694,NR_103512	36.96	16.65	21.57	14.34	9.79	20.68
ARL6IP5	NM_006407	393.69	247.64	630.4	375.5	601.98	234.01
ARL6IP6	NM_152522,NR_024526	36.03	21.95	67.14	69.71	37.52	56.91
ARL8A	NM_001256129,NM_138795	0.49	0.63	0.55	0.21	0.43	0.67
ARL8B	NM_018184	54.34	51	59.32	45.25	45.26	30.3
ARL9	NM_206919	2.87	2.01	3.62	0.52	2.27	3.33
ARMC1	NM_001286702,NM_018120	41.32	31.1	29.22	17.91	36.44	19.12
ARMC10	NM_001161009,NM_001161010,NM_001161011,NM_001161012,NM_001161013,NM_031905	4.39	4.72	3.56	2.92	4.02	5.78
ARMC12	NM_001286574,NM_001286576,NM_145028	0.51	0.53	0.32	0	0.25	0
ARMC2	NM_001286609,NM_032131	1.16	0.87	1.09	0.44	0.88	0.63
ARMC2-AS1	NR_104137	0	0	0	0	0	0
ARMC3	NM_001282745,NM_001282746,NM_001282747,NM_173081	3.23	3.21	2.52	1.82	2.29	0.44
ARMC4	NM_001290020,NM_001290021,NM_018076	0.31	0.35	0.25	0	0.09	0.43
ARMC5	NM_001105247,NM_001288767,NM_001301820,NM_024742	0	0.14	0.1	0	0	0.31
ARMC6	NM_001199196,NM_033415	4.79	1.98	6.78	3.37	2.98	6.33
ARMC7	NM_024585	1.52	0.75	0.9	0.97	0.93	1.27
ARMC8	NM_001267041,NM_001267042,NM_001282342,NM_014154,NM_015396,NM_213654	25.95	33.99	23	29.21	20.64	18.54
ARMC9	NM_001271466,NM_001291656,NM_025139	5.3	6.79	5.22	6.42	5.1	3.1
ARMCX1	NM_016608	50.37	41.25	38.66	47.72	39.09	58.67
ARMCX2	NM_001282231,NM_014782,NM_177949	15.34	15.8	18.59	17.51	20.53	20.11
ARMCX3	NM_016607,NM_177947,NM_177948	65.43	76.35	47.7	40.73	62.75	50.05
ARMCX4	NM_001256155,NR_028407,NR_045861,NR_045862,NR_045863,NR_045864	1.87	2.12	1.66	2.25	2.65	1.48
ARMCX5	NM_001168478,NM_001168479,NM_001168480,NM_001168482,NM_001168485,NM_022838	20.37	26.88	24.37	23.37	25.19	22.07
ARMCX5-GPRASP2	NM_001199818	6.95	8.06	4.29	1.39	3.69	3.35
ARMCX6	NM_001009584,NM_001184768,NM_019007,NR_033669,NR_033670	59.55	58.68	54.03	50.19	63.29	73.71
ARMS2	NM_001099667	0	0.42	0	0	0	0
ARNT	NM_001197325,NM_001286035,NM_001286036,NM_001668,NM_178427	8.75	11.74	8.05	5.99	11.22	3.87
ARNT2	NM_014862	6.76	6.03	3.56	2.71	5.61	1.93
ARNTL	NM_001030272,NM_001030273,NM_001178,NM_001297719,NM_001297722,NM_001297724	3.63	3.5	1.5	2.16	2.24	2.27
ARNTL2	NM_001248002,NM_001248003,NM_001248004,NM_001248005,NM_020183	1.48	1.89	1.32	1.67	1.93	0.94
ARNTL2-AS1	NR_109975	0	0	0	0	0	0
ARPC1A	NM_001190996,NM_006409	93.97	77.19	51.16	48.67	49.99	34.15
ARPC1B	NM_005720	48.93	34.95	31.95	43.23	21.6	58.08
ARPC2	NM_005731,NM_152862	276.35	213.66	184.76	183.94	155.26	161.71
ARPC3	NM_001278556,NM_001287222	869.32	560.07	594	463.18	647.27	403.42
ARPC4	NM_001024959,NM_001024960,NM_001198780,NM_005718	112.91	100.3	92.08	72.97	120.66	73.88
ARPC4-TTLL3	NM_001198793	0.05	0	0.3	0.02	0.94	0.84
ARPC5	NM_001270439,NM_005717	234.97	149.45	245.35	185.56	232.56	144.04
ARPC5L	NM_030978	22.35	30.07	14.21	12.93	19.09	16.71
ARPIN	NM_001282380,NM_182616	0.59	0.62	0.56	0.29	0.93	0.38
ARPP19	NM_006628	69.22	58.23	66.26	46.67	69.36	37.24
ARPP21	NM_001025068,NM_001025069,NM_001267616,NM_001267617,NM_001267618,NM_001267619,NM_016300,NM_198399	1.13	0.15	0.62	0.2	1.15	0.2
ARR3	NM_004312	0	0	0	0	0	0
ARRB1	NM_004041,NM_020251	1.81	1.74	1.05	0.8	1.38	0.91
ARRB2	NM_001257328,NM_001257329,NM_001257330,NM_001257331,NM_004313,NM_199004,NR_047516	1.11	0.3	0.51	0.94	0.95	0.73
ARRDC1	NM_152285	1.56	0.35	2.72	3.84	0.81	3.53
ARRDC1-AS1	NR_122035,NR_122036	0.33	1.01	3.04	2.94	0.47	4.87
ARRDC2	NM_001025604,NM_001286826,NM_015683	0.27	1.56	0.44	1.76	0.19	1.68
ARRDC3	NM_020801	23.23	427.28	35.74	568.63	30.17	297.86
ARRDC3-AS1	NR_027435	1.07	0.52	0.46	0.27	1.45	0.35
ARRDC4	NM_183376	0.47	1.1	0.55	1.04	0.4	0.73
ARRDC5	NM_001080523	0	0.17	0	0	0	0
ARSA	NM_000487,NM_001085425,NM_001085426,NM_001085427,NM_001085428	0.65	0.13	1.35	1.14	0.44	2.48
ARSB	NM_000046,NM_198709	2.54	2.02	2.21	2.78	2.89	2.54
ARSD	NM_001669	4.84	3.22	4.12	2.35	5.58	2.15
ARSE	NM_000047,NM_001282628,NM_001282631	5.72	4.22	7.66	4.56	6.61	5.65
ARSF	NM_001201538,NM_001201539,NM_004042	0	0	0	0	0	0
ARSG	NM_001267727,NM_014960	1.09	0.93	0.54	0.65	1.04	0.42
ARSH	NM_001011719	0	0	0	0	0	0
ARSI	NM_001012301	0	0	0	0	0.07	0.07
ARSJ	NM_024590	2.93	4.64	1.94	2.41	3.26	2.89
ARSK	NM_198150	9.95	6.49	8.98	5.42	11.23	4.83
ART1	NM_004314	0	0	0	0	0	0
ART3	NM_001130016,NM_001130017,NM_001179	0	0	0.11	0.24	0.17	0.46
ART4	NM_021071	0.81	1.05	1.51	0.54	0.59	0.18
ART5	NM_001079536,NM_001297668,NM_053017,NR_123732	0.43	0.76	0.46	0.3	0.85	1.02
ARTN	NM_001136215,NM_057090,NM_057091	0	0	0	0	0	0
ARV1	NM_022786	40.63	27.87	56.57	29.79	61.79	23.82
ARVCF	NM_001670	0.32	0.18	0.37	0.32	0.35	0.42
ARX	NM_139058	7.07	10.51	6.02	6.39	11.09	9.03
AS3MT	NM_020682	3.79	2.26	6.67	3.44	4.85	1.88
ASAH1	NM_001127505,NM_004315,NM_177924	177.51	128.61	172.4	100.92	154.66	60.32
ASAH2	NM_001143974,NM_019893	1.46	0.78	0.82	1.09	1.19	0.85
ASAH2B	NM_001079516	6.91	3.62	10.19	7.23	5.43	8.69
ASAP1	NM_001247996,NM_018482	7.54	8.48	5.76	4.63	11.07	5.3
ASAP1-IT1	NR_002765	0.98	0	0.46	0.33	1.19	1.06
ASAP1-IT2	NR_045385	0.81	0.13	0.24	0.17	0.74	0.22
ASAP2	NM_001135191,NM_003887	2.02	2.84	2.2	1.66	3.32	0.94
ASAP3	NM_001143778,NM_017707	1.09	0.67	1.25	1.03	0.57	0.52
ASB1	NM_001040445	3.31	2.52	2.38	2.64	2.55	2.28
ASB10	NM_001142459,NM_001142460,NM_080871	0	0	0	0	0	0
ASB11	NM_001012428,NM_001201583,NM_080873	0.12	0	0	0	0.26	0
ASB12	NM_130388	0.43	0.45	0.54	0.29	0.84	0.19
ASB13	NM_024701,NR_024581,NR_037164	2.78	1.41	1.82	0.74	1.79	0.72
ASB14	NM_001142733,NM_130387	0.23	0.24	0.07	0	0.49	0.41
ASB15	NM_001290258,NM_080928	0.48	0	0.23	0	0.26	0
ASB16	NM_080863	0	0	0	0.16	0	0.11
ASB16-AS1	NR_049729,NR_049730	5.52	8.48	11.24	12.29	7.26	8.28
ASB17	NM_080868,NR_026546	0	0	0	0	0	0
ASB18	NM_212556	0	0	0	0	0	0
ASB2	NM_001202429,NM_016150	0	0	0	0	0	0.4
ASB3	NM_001201965,NM_016115,NM_145863	26.29	26	28.98	17.82	24.95	11.58
ASB4	NM_016116,NM_145872	1.61	1.11	0.69	0.66	1.63	0.68
ASB5	NM_080874	0	0	0	0	0	0.07
ASB6	NM_001202403,NM_017873,NM_177999	1.99	1.9	1.44	2.04	1.35	2.13
ASB7	NM_024708,NM_198243	2.17	2.38	1.35	2.49	1.75	1.85
ASB8	NM_024095	34.37	29.43	27.05	20.25	36.06	18.92
ASB9	NM_001031739,NM_001168530,NM_001168531,NM_024087	50.31	9.47	62.18	2.42	48.28	1.48
ASB9P1	NR_033769	0	0	0	0	0	0
ASCC1	NM_001198798,NM_001198799,NM_001198800,NR_045564	19.27	14.63	14.96	10.01	15.27	7.44
ASCC2	NM_001242906,NM_032204	8.84	6.63	8.04	9.25	5.02	8.9
ASCC3	NM_001284271,NM_006828,NM_022091	10.41	12.61	6.74	10.53	9.84	8.38
ASCL1	NM_004316	8.85	10.57	8.97	4.77	13.91	4.01
ASCL2	NM_005170	0.56	0.44	0.44	0.19	0.14	0
ASCL3	NM_020646	0	0	0	0	0	0
ASCL4	NM_203436	0	0	0	0	0	0
ASCL5	NM_001270601	0	0	0	0	0	0
ASF1A	NM_014034	50.1	41.72	58.98	66.94	54.97	56.92
ASF1B	NM_018154	2.95	2.85	4.29	4.11	1.63	5.62
ASGR1	NM_001197216,NM_001671	1.33	0.41	1.24	1.07	0.19	1.26
ASGR2	NM_001181,NM_001201352,NM_080912,NM_080913,NM_080914	0.64	0.49	0.59	0	0.46	0
ASH1L	NM_018489	8.82	11.95	4.92	3.92	9.88	5.4
ASH1L-AS1	NR_027023	1.49	0.55	2.72	1.24	1.41	3.01
ASH2L	NM_001105214,NM_001261832,NM_001282272,NM_004674	16.08	14.52	11.35	10.56	10.43	8.29
ASIC1	NM_001095,NM_001256830,NM_020039,NR_046389	2.15	1.92	0.99	0.45	1.41	0.12
ASIC2	NM_001094,NM_183377	1.78	0.57	1.51	0	0.9	0
ASIC3	NM_004769,NM_020321,NM_020322,NR_046401	0.22	0.12	0.07	0.16	0.11	0.49
ASIC4	NM_182847	0.35	0.09	0.22	0	0	0
ASIC5	NM_017419	0	0	0	0	0	0
ASIP	NM_001672	0	0	0	0	0	0
ASL	NM_000048,NM_001024943,NM_001024944,NM_001024946	26.65	15.51	30.06	18.87	27.44	11.37
ASMT	NM_001171038,NM_001171038_chrY:1683940_1711974,NM_001171039,NM_001171039_chrY:1684025_1711974,NM_004043,NM_004043_chrY:1664347_1711974	0.19	0	0	0	0.28	0
ASMTL	NM_001173473,NM_001173473_chrY:1472031_1522655,NM_001173474,NM_001173474_chrY:1472031_1521870,NM_004192,NM_004192_chrY:1472031_1521870	4.25	2.21	4.05	2.26	3.22	2.85
ASMTL-AS1	NR_026710,NR_026710_chrY:1469423_1482479,NR_026711,NR_026711_chrY:1469423_1484314	0	0.38	0	0	0	0
ASNA1	NM_004317	95.52	51.51	84.42	58.74	66.02	57.27
ASNS	NM_001178075,NM_001178076,NM_001178077,NM_001673,NM_133436,NM_183356	77.32	44.96	62.73	36.17	82.04	34.97
ASNSD1	NM_019048	68.29	54.95	64.98	51.86	57.07	42.1
ASPA	NM_000049,NM_001128085	0	0	0	0	0	0
ASPDH	NM_001024656,NM_001114598	0	0	0	0	0	0
ASPG	NM_001080464	0	0	0	0	0	0
ASPH	NM_001164750,NM_001164751,NM_001164752,NM_001164753,NM_001164754,NM_001164755,NM_001164756,NM_004318,NM_020164,NM_032466,NM_032467,NM_032468	70.15	83.48	63.85	74.3	42.09	51.11
ASPHD1	NM_181718	5.16	2.48	7.24	11.89	4.65	11.27
ASPHD2	NM_020437	1.95	1.45	2.16	1.69	2.21	2.28
ASPM	NM_001206846,NM_018136	1.81	1.82	1.22	0.88	1.85	1.12
ASPN	NM_001193335,NM_017680	0.14	0	0.07	0	0.11	0
ASPRV1	NM_152792	0.16	0.36	0.22	0	0.23	0.41
ASPSCR1	NM_001251888,NM_024083,NR_045351	0.29	0.3	1.24	0.59	0.41	1.12
ASRGL1	NM_001083926,NM_025080	7.68	5.64	16.66	12.67	7.22	8.9
ASS1	NM_000050,NM_054012	56.92	33.75	46.81	13.28	71.61	9.55
ASTE1	NM_001288950,NM_014065,NR_110229	8.44	10.36	7.8	8.37	9.21	5.16
ASTL	NM_001002036	0	0	0	0	0	0
ASTN1	NM_001286164,NM_004319,NM_207108	2.04	1.4	1.1	0.95	2.06	0.65
ASTN2	NM_001184734,NM_001184735,NM_014010,NM_198186,NM_198187,NM_198188	12.81	7.99	7.7	2.31	16.76	5.1
ASTN2-AS1	NR_033973	0	0	0	0	0	0
ASUN	NM_018164	13.73	16.11	13.14	11.29	17.57	12.79
ASXL1	NM_001164603,NM_015338	2.78	4.23	2.07	1.86	2.5	3.3
ASXL2	NM_018263	2.07	2.29	0.63	0.57	2.05	1.27
ASXL3	NM_030632	1.53	2.08	0.69	0.87	1	0.89
ASZ1	NM_001301821,NM_001301822,NM_130768	0	0	0	0	0	0
ATAD1	NM_032810	86	70.99	61.82	38.87	69.29	25.76
ATAD2	NM_014109	2.47	3.56	1.33	2.64	2.38	2.86
ATAD2B	NM_001242338,NM_017552,NR_125717	2.98	3.14	1.31	1.4	3.11	1.32
ATAD3A	NM_001170535,NM_001170536,NM_018188	0.07	0.11	0.47	0.29	0.11	0.96
ATAD3B	NM_031921	0.14	0.43	0.39	1.26	0.2	0.73
ATAD3C	NM_001039211	0.17	0.13	0.16	0.08	0.29	0.11
ATAD5	NM_024857	1.29	1.28	0.75	0.41	0.87	1.57
ATAT1	NM_001031722,NM_001254952,NM_024909	7.95	6.33	4.2	3	3.1	4.48
ATCAY	NM_033064	5.07	4.49	2.87	1.99	4.33	2.4
ATE1	NM_001001976,NM_001288734,NM_001288735,NM_001288736,NM_007041,NR_110006	15.77	14.55	8.82	5.3	11.27	5.17
ATE1-AS1	NR_120495	0.22	0	0.4	0.43	0.32	0
ATF1	NM_005171	16.21	21.04	21.83	22.7	21.16	15.09
ATF2	NM_001256090,NM_001256091,NM_001256092,NM_001256093,NM_001256094,NM_001880,NR_045768,NR_045769,NR_045770,NR_045771,NR_045772,NR_045773,NR_045774	32.25	33.16	25.65	15.5	30.47	12.66
ATF3	NM_001030287,NM_001040619,NM_001206484,NM_001206486,NM_001206488,NM_001674	4.63	22.08	1.69	8.92	3.02	15.12
ATF4	NM_001675,NM_182810	205.28	224.52	155.63	177.6	233.53	353.96
ATF5	NM_001193646,NM_001290746,NM_012068	1.84	2.61	0.71	0.51	1.84	1.75
ATF6	NM_007348	15.5	15.42	12.23	9.58	15.16	8.71
ATF6B	NM_001136153,NM_004381	5.44	3.46	3.46	1.29	2.13	1.86
ATF7	NM_001130060,NM_001206682,NM_001206683,NM_006856,NR_073163	24.08	24.81	43.15	33.84	42.35	38.44
ATF7IP	NM_001286514,NM_001286515,NM_018179,NM_181352	12.78	14.34	5.42	4.37	9.51	5.17
ATF7IP2	NM_001256160,NM_024997,NR_045815,NR_045816	0.96	1.65	0.75	1.26	1.28	1.1
ATG10	NM_001131028,NM_031482	11.24	6.85	14.9	9.52	13.82	5.03
ATG101	NM_001098673,NM_021934	23.57	20.92	24.32	23.07	20.48	36.18
ATG12	NM_001277783,NM_004707,NR_033362,NR_033363,NR_073603	52.52	37	45.87	35.82	53.72	21.43
ATG13	NM_001142673,NM_001205119,NM_001205120,NM_001205121,NM_001205122,NM_014741	11.35	9.34	5.27	4.72	6.4	5.04
ATG14	NM_014924	1.89	2.49	1.51	1.22	1.9	2.4
ATG16L1	NM_001190266,NM_001190267,NM_017974,NM_030803,NM_198890	6.13	8.81	4.29	4.02	5.17	3.59
ATG16L2	NM_033388	1.66	1.11	1.94	1.45	1.39	1.57
ATG2A	NM_015104	0.12	0.08	0.12	0.2	0.04	0.42
ATG2B	NM_018036	1.58	1.68	0.9	0.65	1.91	0.87
ATG3	NM_001278712,NM_022488	68.81	58.84	75.59	60.62	81.27	48.79
ATG4A	NM_052936,NM_178270	18.31	16.22	16.82	9	15.16	11.08
ATG4B	NM_013325,NM_178326	3.87	3.82	4.67	5.69	2.41	6.52
ATG4C	NM_032852,NM_178221	9.14	5.64	10.88	3.02	10.52	2.98
ATG4D	NM_001281504,NM_032885,NR_104024,NR_104025	2.11	0.65	1.15	0.54	0.4	1.59
ATG5	NM_001286106,NM_001286107,NM_001286108,NM_001286111,NM_004849,NR_104402,NR_104403	32.13	25.81	28.41	26.21	25.24	20.88
ATG7	NM_001136031,NM_001144912,NM_006395	4.31	3.88	3.4	2.67	3.45	1.48
ATG9A	NM_001077198,NM_024085,NR_104255	4.73	3.05	7.23	6.32	4.85	6.43
ATG9B	NM_173681,NR_073169	0.99	0	0.78	0.17	0.43	0.11
ATHL1	NM_025092	0.15	0.08	0.09	0.51	0.07	0.73
ATIC	NM_004044	25.04	35.34	25.62	23.09	38.35	22.09
ATL1	NM_001127713,NM_015915,NM_181598	28.8	25.72	29.74	25.11	33.94	16.44
ATL2	NM_001135673,NM_022374,NR_024191	13.5	9.67	11.51	6.48	14.98	5.77
ATL3	NM_001290048,NM_015459	3	3.49	1.73	2.53	2.59	1.83
ATM	NM_000051	2.91	2.55	2.3	1.47	3.65	2.14
ATMIN	NM_001300728,NM_015251	8.52	8.6	5.42	4.75	8.72	4.73
ATN1	NM_001007026,NM_001940	0.55	0.97	0.45	0.89	1.01	0.78
ATOH1	NM_005172	0	0	0	0	0	0
ATOH7	NM_145178	0	0	0.78	0.24	0.17	0
ATOH8	NM_032827	0.03	0.08	0.05	0	0	0
ATOX1	NM_004045	248.95	155.5	347.33	209.17	398.81	255.3
ATP10A	NM_024490	0	0	0.03	0.18	0	0.24
ATP10B	NM_025153	0.26	0.1	0.15	0.13	0.06	0
ATP10D	NM_020453	4.66	5.52	3.74	2.81	7.73	4.41
ATP11A	NM_015205,NM_032189	1.5	1.45	1.64	0.97	2.56	0.77
ATP11A-AS1	NR_046661,NR_109811	0	0	0.07	0	0.11	0.1
ATP11AUN	NM_207440	0	0	0	0	0	0
ATP11B	NM_014616	4.35	5.38	3.17	3.24	4.66	2.57
ATP11C	NM_001010986,NM_173694	1.79	1.59	2.1	1.32	3.35	1.56
ATP12A	NM_001185085,NM_001676	0.26	0.2	0.12	0.18	0.19	0.29
ATP13A1	NM_020410	1.08	0.65	0.7	0.93	0.67	2.1
ATP13A2	NM_001141973,NM_001141974,NM_022089	0.36	0.25	0.24	0.08	0.13	0.26
ATP13A3	NM_024524	10.39	14.04	9.21	7.76	15.17	6.72
ATP13A4	NM_032279	0.26	0.19	0.31	0.12	0.45	0.08
ATP13A4-AS1	NR_046726,NR_121666	0	0	0	0	0.35	0
ATP13A5	NM_198505	0	0	0.08	0	0	0
ATP13A5-AS1	NR_046758	0	0	0	0	0	0
ATP1A1	NM_000701,NM_001160233,NM_001160234	39.85	46.93	20.71	20.64	35.11	23.52
ATP1A1-AS1	NR_024124,NR_024125,NR_024126,NR_027645,NR_027646	6.09	4.78	5.75	2.65	9.43	2.13
ATP1A2	NM_000702	0	0	0	0	0	0
ATP1A3	NM_001256213,NM_001256214,NM_152296	0.56	0.07	0.13	0	0.27	0.06
ATP1A4	NM_001001734,NM_144699	0	0	0	0	0	0
ATP1B1	NM_001677	247.51	197.39	158.44	144.24	184.7	116.97
ATP1B2	NM_001303263,NM_001678	6.82	4.21	4.72	2.74	10.04	1.71
ATP1B3	NM_001679	48.19	37.1	17.25	13.87	25.31	18.19
ATP1B4	NM_001142447,NM_012069	0.03	0	0.05	0	0.19	0
ATP2A1	NM_001286075,NM_004320,NM_173201	0	0.07	0	0	0	0
ATP2A1-AS1	NR_046287,NR_046288,NR_046289,NR_046290	0.57	0	2.54	3.21	1.62	2.04
ATP2A2	NM_001681,NM_170665	7.03	5.86	5.65	2.98	10.13	4.09
ATP2A3	NM_005173,NM_174953,NM_174954,NM_174955,NM_174956,NM_174957,NM_174958	4.68	2.82	3.58	0.75	3.29	1.29
ATP2B1	NM_001001323,NM_001682	43.13	46.44	38.6	26.03	48.84	19.38
ATP2B2	NM_001001331,NM_001683	0.24	0.33	0.12	0.07	0.38	0.09
ATP2B2-IT2	NR_046766	0	0	0	0	0	0
ATP2B3	NM_001001344,NM_021949	0	0	0.02	0	0.07	0
ATP2B4	NM_001001396,NM_001684	5.41	6.32	4.04	2.98	5.73	2.94
ATP2C1	NM_001001485,NM_001001486,NM_001001487,NM_001199179,NM_001199180,NM_001199181,NM_001199182,NM_001199183,NM_001199184,NM_001199185,NM_014382	19.6	20.62	18.23	9.67	25.1	10.7
ATP2C2	NM_001286527,NM_001291454,NM_014861	0.76	0.52	0.31	0.78	0.49	0.15
ATP4A	NM_000704	0	0	0	0	0	0
ATP4B	NM_000705	0.12	0.38	0	0	0.18	0
ATP5A1	NM_001001935,NM_001001937,NM_001257334,NM_001257335,NM_004046	654.74	499.4	527.12	343.91	537.6	296.58
ATP5B	NM_001686	1068.75	752.47	878.78	509.59	1038.56	510.81
ATP5C1	NM_001001973,NM_005174	1292.14	697.05	1365.61	840.19	1141.49	729.23
ATP5D	NM_001001975,NM_001687	4.66	2.13	5.73	6.95	4.71	6.88
ATP5E	NM_006886	3955.77	2460.12	5925.16	3346.71	5348.09	3265.91
ATP5EP2	NR_002162	42.15	25.43	50.19	33.71	44.87	23.04
ATP5F1	NM_001688	470.27	292.73	403.38	276.47	344.23	197.8
ATP5G1	NM_001002027,NM_005175	439.59	226.56	435.97	233.54	562.38	252.96
ATP5G2	NM_001002031,NM_005176	517.1	439.82	589.72	317.2	855.5	416.63
ATP5G3	NM_001002258,NM_001190329,NM_001689	219.37	150.76	211.78	160.48	270.75	181.33
ATP5H	NM_001003785,NM_006356	513.42	319.23	768.07	431.18	840.64	395.51
ATP5I	NM_007100,NR_033743	902.83	558.94	1516.11	991.51	1547.56	676.9
ATP5J	NM_001003696,NM_001003697,NM_001003701,NM_001003703,NM_001685	821.85	502.73	1245.74	982.35	1164.42	815.89
ATP5J2	NM_001003713,NM_001003714,NM_001039178,NM_004889	852.37	525.73	731.73	447.75	1051.35	434.71
ATP5J2-PTCD1	NM_001198879	0	0	0	0	0	0
ATP5L	NM_006476,NR_033759	862.39	583.91	1113.26	654.74	1156.49	537.2
ATP5L2	NM_001165877	0.28	0.43	0.26	0.55	1.21	0.71
ATP5O	NM_001697	1085.46	507.93	1281.99	704.53	1185.16	638.67
ATP5S	NM_001003803,NM_001003805,NM_015684,NR_033761	11.73	10.29	6.42	3.37	7.18	2.74
ATP5SL	NM_001167867,NM_001167868,NM_001167869,NM_001167870,NM_001167871,NM_018035,NR_030765	51.84	41.58	28.94	22.48	25.85	23.74
ATP6AP1	NM_001183	253.6	180.46	36.91	21.24	45.84	23.52
ATP6AP1L	NM_001017971	0.29	0.45	0.34	0.15	0.31	0.38
ATP6AP2	NM_005765	557.81	371.03	838.67	447.66	811.58	201.37
ATP6V0A1	NM_001130020,NM_001130021,NM_005177	29.5	38.7	13.74	10.35	14.28	10.77
ATP6V0A2	NM_012463	1.08	1.11	0.75	0.87	1.29	1.19
ATP6V0A4	NM_020632,NM_130840,NM_130841	0.05	0	0.05	0	0	0
ATP6V0B	NM_001039457,NM_001294333,NM_004047	886.24	625.41	833.02	709.71	875.82	555.74
ATP6V0C	NM_001198569,NM_001694	13.2	10.68	4.21	3.54	5.42	6.1
ATP6V0CP3	NR_037141	0	0	0	0	0	0
ATP6V0D1	NM_004691	191.59	131.32	113.39	76.31	133.08	80.51
ATP6V0D2	NM_152565	0.35	0.88	0.13	1.15	0.31	0.28
ATP6V0E1	NM_003945	875.74	636.83	1166.28	774.9	1291.58	821.3
ATP6V0E2	NM_001100592,NM_001289990,NM_145230,NR_110612	16.73	7.32	21.48	10.28	9.2	13.64
ATP6V0E2-AS1	NR_027040	0.42	0.75	0.7	0.43	0.85	0.42
ATP6V1A	NM_001690	82.97	74.41	49.19	35.5	70.66	24.86
ATP6V1B1	NM_001692	0.09	0	0.17	0	0	0
ATP6V1B1-AS1	NR_110273,NR_110274	0	0	0.25	0	0	0
ATP6V1B2	NM_001693	157.25	126.17	193.48	149.7	128.76	105.33
ATP6V1C1	NM_001695	30.04	23.06	33.54	27.3	33.18	16.41
ATP6V1C2	NM_001039362,NM_144583	0.71	0.41	0.52	0.29	0.22	0.96
ATP6V1D	NM_015994	243.37	137.24	237.05	128.17	221.45	138.8
ATP6V1E1	NM_001039366,NM_001039367,NM_001696	211.14	130.25	187.28	97.71	238.22	119.07
ATP6V1E2	NM_080653	0.26	0.14	0	0.18	0.63	0.11
ATP6V1F	NM_001198909,NM_004231	674.99	444.56	521.46	370.65	558.1	370.95
ATP6V1G1	NM_004888	917.47	576.24	1325.64	894.27	1230.15	638.91
ATP6V1G2	NM_001204078,NM_130463,NM_138282	14.23	6.02	9.5	4.85	9.33	2.03
ATP6V1G2-DDX39B	NR_037853	0	0.72	0	0	0	0
ATP6V1G3	NM_133262,NM_133326	0	0	0.37	0	0	0
ATP6V1H	NM_015941,NM_213619,NM_213620	56.86	46.19	23.8	21.52	20.53	18.05
ATP7A	NM_000052,NM_001282224,NR_104109	3.24	3.09	3.07	2.13	4.21	1.59
ATP7B	NM_000053,NM_001005918,NM_001243182	1.14	0.65	0.54	0.32	0.91	0.14
ATP8A1	NM_001105529,NM_006095	6.6	5.1	4.48	1.26	7.11	1.2
ATP8A2	NM_016529	0.91	0.39	0.65	0.19	0.78	0.17
ATP8B1	NM_005603	2.18	2.71	1.24	0.97	2	0.98
ATP8B2	NM_001005855,NM_020452	1.79	1.87	1.1	0.98	0.81	1.14
ATP8B3	NM_001178002,NM_138813,NR_047593	0	0	0.03	0.13	0.05	0
ATP8B4	NM_024837,NR_073596,NR_073597,NR_073598	0.08	0	0.11	0	0.04	0
ATP8B5P	NR_003581,NR_003582,NR_110320	0.13	0.21	0.06	0.14	0.08	0.34
ATP9A	NM_006045	8.8	9.77	4.67	3.68	7.1	4.15
ATP9B	NM_198531	2	1.99	2.06	1.78	1.91	1.07
ATPAF1	NM_001042546,NM_001243728,NM_001256418,NM_022745	8.99	9.11	8.53	6.13	12.95	8.72
ATPAF2	NM_145691	10.07	4.86	8.78	4.21	7.59	6.38
ATPIF1	NM_016311,NM_178190,NM_178191	868.8	540.67	1654.57	1102.71	1501.32	756.95
ATR	NM_001184	2.52	2.77	2.24	1.6	4.31	1.67
ATRAID	NM_016085,NM_080592	393.13	233.51	502.5	305.02	494.39	241.11
ATRIP	NM_001271022,NM_001271023,NM_032166,NM_130384	1.11	1.09	0.46	1.1	0.71	0.74
ATRN	NM_001207047,NM_139321,NM_139322	3.86	4.8	2.16	0.98	3.83	1.38
ATRNL1	NM_001276282,NM_207303,NR_074088	2.72	4.85	3.62	3.79	4.99	3.9
ATRX	NM_000489,NM_138270	27.46	27.6	21.77	10.89	36.04	11.8
ATXN1	NM_000332,NM_001128164	1.17	0.9	0.89	0.62	1.43	1.1
ATXN10	NM_001167621,NM_013236	57.11	38.67	50.23	33.06	32.79	31.71
ATXN1L	NM_001137675	2.54	3.33	1.42	2.12	2.51	2.38
ATXN2	NM_002973	4.39	4.51	2.72	1.44	3.88	2.15
ATXN2L	NM_007245,NM_017492,NM_145714,NM_148414,NM_148415,NM_148416	0.72	0.75	0.24	0.6	0.31	0.5
ATXN3	NM_001127696,NM_001127697,NM_001164774,NM_001164776,NM_001164777,NM_001164778,NM_001164779,NM_001164780,NM_001164781,NM_001164782,NM_004993,NM_030660,NR_028453,NR_028454,NR_028455,NR_028456,NR_028457,NR_028458,NR_028459,NR_028460,NR_028461,NR_028462,NR_028463,NR_028464,NR_028465,NR_028466,NR_028467,NR_028468,NR_028469,NR_028470,NR_031765	3.14	4.39	2.41	4.23	2.78	2.92
ATXN3L	NM_001135995	0	0	0	0	0	0
ATXN7	NM_000333,NM_001128149,NM_001177387	2.35	2.65	2.04	2.43	1.99	3.34
ATXN7L1	NM_020725,NM_138495,NM_152749	4.1	3.49	3.41	2.92	5.26	4.67
ATXN7L2	NM_153340	0.7	1.1	0.79	1.86	0.62	2.52
ATXN7L3	NM_001098833,NM_020218	1.57	0.84	0.51	0.18	0.52	1.49
ATXN7L3B	NM_001136262	54.27	37.89	28.28	12.71	35.09	15.34
ATXN8OS	NR_002717	0.12	0	0.12	0	0	0
AUH	NM_001698	5.96	6.48	7.38	5.23	11.82	2.96
AUNIP	NM_001287490,NM_024037	0.78	1.1	1.48	0.8	0.46	2.95
AUP1	NM_181575,NR_126510,NR_126511	75.7	62.01	63.47	61.34	75.83	60.14
AURKA	NM_003600,NM_198433,NM_198434,NM_198435,NM_198436,NM_198437	9.75	7	11.17	4.58	8.37	8.11
AURKAIP1	NM_001127229,NM_001127230,NM_017900	45.78	25.34	93.99	94.45	30.41	107.2
AURKAPS1	NR_001587	0.59	4.01	0.77	4.73	0.51	3.38
AURKB	NM_001256834,NM_001284526,NM_004217	10.82	10.19	8.76	5.81	8.82	6.87
AURKC	NM_001015878,NM_001015879,NM_003160	0.18	0.27	0.16	0.3	0.44	0
AUTS2	NM_001127231,NM_001127232,NM_015570	1.93	1.94	2.03	1.07	3.17	1.15
AVEN	NM_020371	1.53	2.56	2.75	0.95	3.09	2.63
AVIL	NM_006576	0.16	1.02	0.62	0.22	0.24	0.36
AVL9	NM_015060	3.28	3.25	2.59	1.43	3.55	1.85
AVP	NM_000490	0	0	0	0	0	0
AVPI1	NM_021732	2.38	3.7	2.6	8.52	2.12	7.27
AVPR1A	NM_000706	0	0.03	0	0	0.03	0
AVPR1B	NM_000707	0	0	0	0	0	0
AVPR2	NM_000054,NM_001146151,NR_027419	0	0	0	0	0	0
AWAT1	NM_001013579	0	0	0.12	0	0	0
AWAT2	NM_001002254	0	0	0	0	0	0
AXDND1	NM_144696,NR_073544	0	0.07	0.14	0	0.07	0.06
AXIN1	NM_003502,NM_181050	0.48	0.5	0.43	0.18	0.13	0.66
AXIN2	NM_004655	1.5	1.47	0.64	0.77	1.81	1.3
AXL	NM_001278599,NM_001699,NM_021913	5.06	9.11	9.37	21.28	10.74	15.57
AZGP1	NM_001185	0.89	0.23	0.14	0	0.43	0.19
AZGP1P1	NR_036679	0	0.25	0	0	0	0
AZI2	NM_001134432,NM_001134433,NM_001271650,NM_022461	39.98	46.84	52.07	69.47	59.9	59.2
AZIN1	NM_001301668,NM_015878,NM_148174	85.76	101	63.86	53.64	88.6	40.79
AZIN2	NM_001293562,NM_001301823,NM_001301824,NM_001301825,NM_001301826,NM_052998,NR_126031	1.82	1.04	1.44	0.82	0.62	1.5
AZU1	NM_001700	0	0	0	0	0	0.3
B2M	NM_004048	4354.56	3763.74	7477.78	15213.9	5750.85	26096.3
B3GALNT1	NM_001038628,NM_003781,NM_033167,NM_033168,NM_033169	32.33	26.51	25.49	20.6	28.65	13.39
B3GALNT2	NM_001277155,NM_152490	6.95	7.62	7.48	8.49	6.65	4.89
B3GALT1	NM_020981	0.23	0.73	0.22	0.48	0.46	0.31
B3GALT2	NM_003783	12.51	13.24	10.01	12.11	13.39	10.58
B3GALT4	NM_003782	2.51	2.12	4.03	2.12	3.82	1.24
B3GALT5	NM_001278650,NM_006057,NM_033170,NM_033171,NM_033172	0	0	0.06	0	0	0
B3GALT5-AS1	NR_026542,NR_026543	0.27	0.82	0.51	0.28	0.4	0.36
B3GALT6	NM_080605	0.71	0.64	0.39	1.32	0.6	0.31
B3GALTL	NM_194318	4.03	2.83	3.52	2	5.46	1.11
B3GAT1	NM_018644,NM_054025	0.96	0.57	0.73	0.09	0.93	0.3
B3GAT2	NM_080742	0	0	0	0	0	0
B3GAT3	NM_001288721,NM_001288722,NM_001288723,NM_012200,NR_109991	15.15	6.23	17.9	13.57	10.26	16.3
B3GNT2	NM_006577	4.55	4.49	4.01	3.9	4.29	5.5
B3GNT3	NM_014256	0.18	0.28	0.29	0.49	0.35	0.56
B3GNT4	NM_030765	0.72	0.19	0.11	0	0	0.16
B3GNT5	NM_032047	7.87	9.22	4.48	6.85	6.15	4.9
B3GNT6	NM_138706	0	0.1	0.12	0.12	0.31	0.16
B3GNT7	NM_145236	6.42	12.11	6.1	18.52	6.22	9.1
B3GNT8	NM_198540	1.48	0.43	2	2.25	0.14	1.71
B3GNT9	NM_033309	1.05	0.75	0.42	0.66	1.35	0.4
B3GNTL1	NM_001009905	0.93	0.62	2.12	1.34	0.78	0.7
B4GALNT1	NM_001276468,NM_001276469,NM_001478	0.17	0	0.06	0	0.23	0.09
B4GALNT2	NM_001159387,NM_001159388,NM_153446	0	0	0	0	0	0
B4GALNT3	NM_173593	0.05	0.07	0.04	0	0	0
B4GALNT4	NM_178537	0.05	0	0.09	0.1	0	0.12
B4GALT1	NM_001497	9.5	15.07	14.57	16.84	15.66	10.92
B4GALT1-AS1	NR_108108,NR_108109,NR_108110	2.52	1.04	5.06	2.17	2.78	2.26
B4GALT2	NM_001005417,NM_003780,NM_030587	2.91	1.47	1.21	0.87	1.87	1.25
B4GALT3	NM_001199873,NM_001199874,NM_003779	49.59	49.7	28.5	28.93	34.13	26.47
B4GALT4	NM_003778,NM_212543	33.21	43.22	32.38	28.59	37.14	19.04
B4GALT4-AS1	NR_046574	0	0	0	0	0	0
B4GALT5	NM_004776	3.07	3.34	2.46	1.16	3.17	2.32
B4GALT6	NM_004775	6.48	4.7	5.19	2.74	9	2.49
B4GALT7	NM_007255	2.75	3.33	4.3	3.5	1.93	4.29
B4GAT1	NM_006876	25.73	18.9	20.54	6.36	21.91	6.88
B9D1	NM_001243473,NM_001243475,NM_015681	110.83	86.17	112.01	68.01	102.27	53.54
B9D2	NM_030578	11.67	3.62	9.58	6.22	4.94	9.8
BAALC	NM_001024372,NM_024812	8.2	5.77	5.05	3.63	6.57	5.48
BAALC-AS1	NR_109954	0	0	0	0	0	0
BAALC-AS2	NR_027071	0.64	0	2.3	1.22	0.92	0.76
BAAT	NM_001127610,NM_001701	0.43	0.67	0.36	1.37	0.56	0.51
BABAM1	NM_001033549,NM_001288756,NM_001288757,NM_014173	27.83	14.15	25.42	17.48	11.08	22.93
BACE1	NM_001207048,NM_001207049,NM_012104,NM_138971,NM_138972,NM_138973	22.28	21.49	15.46	6.87	26.79	7.05
BACE1-AS	NR_037803	0	1.23	0.25	0	0.77	0
BACE2	NM_012105,NM_138991,NM_138992	0.29	0.19	0.35	0.25	0.71	0.14
BACH1	NM_001186,NM_206866,NR_027655	6.94	6.8	4.12	3.61	6.08	5.2
BACH1-IT2	NR_046564	0	0	0	0	0	0
BACH2	NM_001170794,NM_021813	0.59	1.13	0.43	0.41	0.44	0.9
BAD	NM_004322,NM_032989	21.58	5.89	35.3	19.9	9.82	47.12
BAG1	NM_001172415	4.04	4.51	4.75	4.21	8.14	3.91
BAG2	NM_004282	35.4	27.01	31.32	19.27	34.42	14.44
BAG3	NM_004281	1.03	4.44	1.83	2.76	3.3	3.52
BAG4	NM_001204878,NM_004874	19.58	33.26	22.17	26.3	26.18	10.37
BAG5	NM_001015048,NM_001015049,NM_004873	9.87	7.97	4.66	4.58	6.46	5.91
BAG6	NM_001098534,NM_001199697,NM_001199698,NM_004639,NM_080702,NM_080703	4.31	4	3.96	3.7	4.53	6.03
BAGE	NM_001187	0	0	0.2	0	0	0
BAGE3	NM_182481	0	0	0	0	0	0
BAGE4	NM_181704	0	0	0	0.2	0.15	0
BAGE5	NM_182484	0	0.15	0	0	0	0
BAHCC1	NM_001291324	0.12	0.07	0.06	0.03	0.09	0.02
BAHD1	NM_001301132,NM_014952,NR_125372	3.24	3.27	2.14	2.56	2.71	2.95
BAI1	NM_001702	0	0	0	0	0	0
BAI2	NM_001294335,NM_001294336	0.03	0.05	0.17	0.06	0	0
BAI3	NM_001704	3.24	3.72	2.62	3.06	3.57	1.82
BAIAP2	NM_001144888,NM_006340,NM_017450,NM_017451	1.26	1.23	1.11	2.37	0.74	2.7
BAIAP2-AS1	NR_026857	1.54	1.96	1.15	1.1	2.17	1.39
BAIAP2L1	NM_018842	1.4	2.39	1.48	2.23	2.11	1.98
BAIAP2L2	NM_025045	0.08	0	0	0	0	0
BAIAP3	NM_001199096,NM_001199097,NM_001199098,NM_001199099,NM_001286464,NM_003933	0.11	0.17	0.11	0.22	0.05	0.24
BAK1	NM_001188	22.78	24.44	17.21	25.56	15.9	42.35
BAMBI	NM_012342	8.78	11.76	6.89	10.74	13.84	22.86
BANCR	NR_047671	0	0	0	0	0	0
BANF1	NM_001143985,NM_003860	135.48	95.61	125.59	107.06	197.71	105.32
BANF2	NM_001014977,NM_001159495,NM_178477	0	0	0	0	0	0
BANK1	NM_001083907,NM_001127507,NM_017935	0.16	0.51	0.35	0.76	0.47	0.64
BANP	NM_001173539,NM_001173540,NM_001173541,NM_001173542,NM_001173543,NM_017869,NM_079837	0.38	0.34	1.41	0.78	0.78	1.04
BAP1	NM_004656	4.07	4.53	2.82	3.36	2.34	4.39
BARD1	NM_000465,NM_001282543,NM_001282545,NM_001282548,NM_001282549,NR_104212,NR_104215,NR_104216	4.88	8.8	5.28	9.46	5.42	8.89
BARHL1	NM_020064	0	0	0	0	0	0
BARHL2	NM_020063	0	0	0	0	0	0
BARX1	NM_021570	0	0	0	0	0	0
BARX2	NM_003658	0	0.15	0.19	0	0.29	0.13
BASP1	NM_001271606,NM_006317	19.43	20.97	16.78	15.81	37.8	21.13
BASP1P1	NR_033774	0	0	0	0	0	0
BATF	NM_006399	0	0	0	0.88	0	0.28
BATF2	NM_001300807,NM_001300808,NM_138456	0.16	1.65	0.33	8.58	0.39	19.13
BATF3	NM_018664	0	0.32	0.39	0.83	0	2.41
BAX	NM_001291428,NM_001291429,NM_001291430,NM_001291431,NM_004324,NM_138761,NM_138763,NM_138764,NR_027882	18.89	17.25	17.8	17.74	24.33	26.41
BAZ1A	NM_013448,NM_182648	2.16	4.86	1.9	8.16	3.31	9.1
BAZ1B	NM_032408	8.88	14.24	3.41	3.64	9.23	7.22
BAZ2A	NM_001300905,NM_013449	4.54	6.98	2.19	2.99	2.49	3.85
BAZ2B	NM_001289975,NM_013450,NR_110586	23.66	31.27	19.79	17.49	29.69	14.45
BBC3	NM_001127240,NM_001127241,NM_001127242,NM_014417	0	0.21	0	0	0	0.9
BBIP1	NM_001195304,NM_001195305,NM_001195306,NM_001195307,NM_001243783	35.24	21.77	36.6	17.91	31.01	16.4
BBOX1	NM_003986	2.2	0.29	3.54	0.56	3.22	0.12
BBOX1-AS1	NR_125766,NR_125767,NR_125768	11.56	6.29	6.02	3.4	8.86	5.18
BBS1	NM_024649	7.62	6.06	5.2	4.2	6.38	4.66
BBS10	NM_024685	12.25	8.13	8.76	3.84	13.64	2.57
BBS12	NM_001178007,NM_152618	14.94	10.92	13.62	9.88	14.17	7.26
BBS2	NM_031885	12.26	15.22	10.84	5.94	10.58	3.96
BBS4	NM_001252678,NM_033028,NR_045565,NR_045566	38.04	30.99	40.25	25.56	32.34	17.01
BBS5	NM_152384	1.22	1.04	1.36	1.15	1.28	1.11
BBS7	NM_018190,NM_176824	12.6	16.83	10.53	11.34	13.41	7.17
BBS9	NM_001033604,NM_001033605,NM_014451,NM_198428	4.24	4.4	2.78	2.19	3.3	1.97
BBX	NM_001142568,NM_001276286,NM_020235	12.85	15.64	15.45	15.27	18.57	15.02
BCAM	NM_001013257,NM_005581	0.34	0.64	0.51	0.28	0.5	0.72
BCAN	NM_021948,NM_198427	0.05	0.07	0	0	0	0
BCAP29	NM_001008405,NM_018844,NR_027830	15.21	12.01	22.42	16.13	24.48	11.78
BCAP31	NM_001139441,NM_001139457,NM_001256447,NM_005745	325.02	251.82	259.75	248.45	311.74	212.46
BCAR1	NM_001170714,NM_001170715,NM_001170716,NM_001170717,NM_001170718,NM_001170719,NM_001170720,NM_001170721,NM_014567	0.62	0.17	0.63	0.8	0.45	1.45
BCAR3	NM_001261408,NM_001261409,NM_001261410,NM_003567	3.11	5.96	3.98	4.06	5.75	5.99
BCAR4	NR_024049,NR_024050	0	0	0	0	0	0.46
BCAS1	NM_003657	0.93	1.09	1.01	1.99	1.29	0.43
BCAS2	NM_005872	183.42	175.32	286.73	256.04	257.5	240.71
BCAS3	NM_001099432,NM_017679	2.44	1.69	2.51	1.29	1.25	0.42
BCAS4	NM_001010974,NM_017843,NM_198799	22.97	19.7	22.52	9.65	16.04	10.52
BCAT1	NM_001178091,NM_001178092,NM_001178093,NM_001178094,NM_005504	3.46	3.16	2.82	2.23	4.5	2.4
BCAT2	NM_001164773,NM_001190,NM_001284325	54.32	37.71	24.07	11.7	21.57	9.2
BCCIP	NM_016567,NM_078468,NM_078469	92.59	78.91	88.38	80.76	95.53	66.88
BCDIN3D	NM_181708	8.85	6.91	8.34	5.78	13.17	6.68
BCDIN3D-AS1	NR_027499,NR_027500,NR_027501	0.88	0.33	0.49	0.32	0.5	0.29
BCHE	NM_000055	7.98	1.7	9.95	3.19	6.98	1.81
BCKDHA	NM_000709,NM_001164783	62.56	41.33	61.67	28.17	37.14	23.55
BCKDHB	NM_000056,NM_183050	19.51	19.74	23.48	31.92	9.65	17.88
BCKDK	NM_001122957,NM_001271926,NM_005881	3.55	3.71	4.37	2.85	2.31	2.12
BCL10	NM_003921	15.36	15.72	12.26	26.81	14.64	15.43
BCL11A	NM_018014,NM_022893,NM_138559	3.52	1.97	2.93	1.34	4.85	0.82
BCL11B	NM_001282237,NM_001282238,NM_022898,NM_138576	0.24	0.15	0.06	0.08	0.37	0.13
BCL2	NM_000633,NM_000657	0.16	0.04	0.07	0	0.22	0
BCL2A1	NM_001114735,NM_004049	0	0	0.67	5.71	0.35	16.74
BCL2L1	NM_001191,NM_138578	23.29	12.65	9.96	7.52	6.92	5.95
BCL2L10	NM_020396	0.48	0	0	1.43	0	0
BCL2L11	NM_001204106,NM_001204107,NM_001204108,NM_001204109,NM_001204110,NM_001204111,NM_001204112,NM_001204113,NM_006538,NM_138621,NM_138622,NM_138623,NM_138624,NM_138625,NM_138626,NM_138627,NM_207002,NM_207003	0.73	1.86	0.49	0.61	0.85	2.4
BCL2L12	NM_001040668,NM_001282516,NM_001282517,NM_001282519,NM_001282520,NM_001282521,NM_138639,NR_104200,NR_104201,NR_104202,NR_104203,NR_104204,NR_104205	0.31	0.8	0.31	1.56	0.81	0.95
BCL2L13	NM_001270726,NM_001270727,NM_001270728,NM_001270729,NM_001270730,NM_001270731,NM_001270732,NM_001270733,NM_001270734,NM_001270735,NM_015367,NR_073068,NR_073069	9.64	12.71	5.57	9.68	6.54	16.73
BCL2L14	NM_030766,NM_138722,NM_138723	0	0.43	0.26	2.98	0.25	1.82
BCL2L15	NM_001010922	0.06	0.05	0.1	0.13	0.23	0.31
BCL2L2	NM_001199839,NM_004050	7.56	11.98	5.42	6.47	9.78	9.34
BCL2L2-PABPN1	NM_001199864	18.54	26.77	14.93	18.79	26.56	20.51
BCL3	NM_005178	0.09	0.29	0.26	0.57	0.27	0.74
BCL6	NM_001130845,NM_001134738,NM_001706	0.45	0.82	0.55	0.97	0.93	0.77
BCL6B	NM_181844	0.05	0	0	0	0	0
BCL7A	NM_001024808,NM_020993	1.41	1.6	0.33	0.53	0.43	0.75
BCL7B	NM_001197244,NM_001301061,NM_001707,NR_036682	14.66	20.1	6.23	11.17	5.62	14.45
BCL7C	NM_001286526,NM_004765	1.28	0.57	0.34	0.73	0.53	1.18
BCL9	NM_004326	4.22	3.96	1.66	0.92	2.35	2.05
BCL9L	NM_182557	0.38	0.37	0.13	0.12	0.09	0.35
BCLAF1	NM_001077440,NM_001077441,NM_001301038,NM_014739	73.34	80.45	42.28	30.76	68.17	30.86
BCO1	NM_017429	0.41	0.11	0.32	0.7	0.3	1.55
BCO2	NM_001037290,NM_001256397,NM_001256398,NM_001256400,NM_031938	0.96	0.9	0.93	1.15	1.76	1.22
BCOR	NM_001123383,NM_001123384,NM_001123385,NM_017745	3.55	4.52	2.56	2.21	3.64	1.55
BCORL1	NM_021946	0.33	0.17	0.08	0.09	0.25	0.12
BCORP1	NR_002923,NR_033732	0.09	0	0	0	0	0
BCR	NM_004327,NM_021574	2.53	2.48	1.58	1.87	2.94	1.68
BCRP2	NR_037566	0.17	0.12	0.08	0	0	0
BCRP3	NR_024494	0.28	0.2	0.36	0	0.19	0
BCS1L	NM_001079866,NM_001257342,NM_001257343,NM_001257344,NM_004328	33.44	26.54	29.46	21.73	26.84	13.54
BCYRN1	NR_001568	17.53	24.15	0	0	0	0
BDH1	NM_004051,NM_203314,NM_203315	1.81	1.21	1.35	1.07	0.9	0.95
BDH2	NM_020139	24.22	15.84	19.92	10.16	15.89	12.16
BDKRB1	NM_000710	0	0.67	0	0	0	0.75
BDKRB2	NM_000623	0.34	0.47	0.29	0.31	0.33	0.1
BDNF	NM_001143805,NM_001143806,NM_001143807,NM_001143808,NM_001143809,NM_001143810,NM_001143811,NM_001143812,NM_001143813,NM_001143814,NM_001143816,NM_001709,NM_170731,NM_170732,NM_170733,NM_170734,NM_170735	0.51	0.29	0.25	0.24	0.19	0.21
BDNF-AS	NR_002832,NR_033312,NR_033313,NR_033314,NR_033315	1.38	1	0.41	0	0.76	0.19
BDP1	NM_018429	8.86	14.97	5.3	5.98	8.58	8.58
BEAN1	NM_001136106,NM_001178020,NM_001197224,NM_001197225	0	0.09	0	0	0.17	0
BEAN1-AS1	NR_109960	0	0	0	0	0	0
BECN1	NM_003766	64.01	50.98	109.8	100.06	117.07	63.15
BECN1P1	NM_001290693	0	0	0	0	0	0
BEGAIN	NM_001159531,NM_020836	0.12	0	0.06	0	0	0.08
BEND2	NM_001184767,NM_153346	0.03	0	0	0	0.05	0
BEND3	NM_001080450	0.47	1.02	0.53	0.81	0.85	0.31
BEND3P3	NR_027512	0.29	0.37	0.07	0.05	0.23	0
BEND4	NM_001159547,NM_207406	0.54	0.76	0.41	0.57	0.67	0.68
BEND5	NM_001302082,NM_024603	7.3	6.44	6.61	4.89	4.28	3.53
BEND6	NM_152731	0.37	0.1	0.06	0	0.72	0.08
BEND7	NM_001100912,NM_152751	3.13	3.39	2.62	2.94	4.04	2.33
BEST1	NM_001139443,NM_001300786,NM_001300787,NM_004183	0.19	0	0.13	0.14	0	0.28
BEST2	NM_017682	0	0	0	0	0	0
BEST3	NM_001282613,NM_001282614,NM_001282615,NM_001282616,NM_032735,NM_152439,NR_104220	0	0	0	0	0	0
BEST4	NM_153274	0.08	0	0	0	0	0
BET1	NM_005868	40.3	30.08	49.68	38.82	45.36	37.64
BET1L	NM_001098787,NM_016526	14.66	17.13	10.24	11.17	8.61	10.15
BEX1	NM_018476	1070.75	577.12	1823.09	1167.42	1755.55	1979.6
BEX2	NM_001168399,NM_001168400,NM_001168401,NM_032621	481.95	312	696.25	369.67	910.49	345.06
BEX4	NM_001080425,NM_001127688	408.84	245.65	547.29	287.23	662.47	281.7
BEX5	NM_001012978,NM_001159560	169.75	103.39	199.26	166.68	234.58	181.46
BFAR	NM_016561	20.79	17.48	12.83	9.06	14.88	8.42
BFSP1	NM_001161705,NM_001195,NM_001278606,NM_001278607,NM_001278608	0.66	0.13	0.7	0	0.85	0
BFSP2	NM_003571	0	0	0	0	0	0
BGLAP	NM_199173	0	0	0	0	0	0
BGLT3	NR_121648	0	0	0	0	0	0
BGN	NM_001711	0.27	0	0.06	0.69	0	4.71
BHLHA15	NM_177455	0	0	0	0	0	0
BHLHA9	NM_001164405	0	0	0	0	0	0
BHLHB9	NM_001142524,NM_001142525,NM_001142526,NM_001142527,NM_001142528,NM_001142529,NM_001142530,NM_030639	6.43	8.98	6.34	5.4	7.4	4.71
BHLHE22	NM_152414	0.1	0	0.04	0	0	0
BHLHE23	NM_080606	0	0	0	0	0	0
BHLHE40	NM_003670	2.37	10.91	7.5	13.8	7.23	12.17
BHLHE40-AS1	NR_037903,NR_125914,NR_125915,NR_125916	0.38	0.12	0.39	0.44	0.2	0.2
BHLHE41	NM_030762	0.8	1.98	0.48	0.43	1.36	1.41
BHMT	NM_001713	0.6	0.83	0.56	0.95	0.39	1.24
BHMT2	NM_001178005,NM_017614	0.16	0.42	0.27	0.28	0.22	0.64
BICC1	NM_001080512	7.17	8.18	13.78	12.39	12.25	6.12
BICD1	NM_001003398,NM_001714	2.78	2.73	1.11	0.37	2.03	0.46
BICD2	NM_001003800,NM_015250	2.36	3.63	2.06	1.25	3.44	3.52
BID	NM_001196,NM_001244567,NM_001244569,NM_001244570,NM_001244572,NM_197966,NM_197967	16.56	10.55	26	25.75	10.33	21.38
BIK	NM_001197	9.96	9.38	5.83	5.61	0.94	3.62
BIN1	NM_004305,NM_139343,NM_139344,NM_139345,NM_139346,NM_139347,NM_139348,NM_139349,NM_139350,NM_139351	1.18	0.25	0.61	0.16	0.47	0.74
BIN2	NM_001290007,NM_001290008,NM_001290009,NM_016293	0	0	0	0	0	0
BIN3	NM_018688	15.9	14.51	14.49	13.54	10.57	13.54
BIN3-IT1	NR_027715	0.09	0.15	0	0.57	0.14	0
BIRC2	NM_001166,NM_001256163,NM_001256166	37.14	36.96	39.02	45.68	47.05	36.27
BIRC3	NM_001165,NM_182962	0.78	4.59	6.9	44.66	3.47	40.18
BIRC5	NM_001012270,NM_001012271,NM_001168	17.92	7.97	12.25	7.17	11.29	10.64
BIRC6	NM_016252	6.61	8.72	4.36	3.61	9.47	4.21
BIRC6-AS2	NR_125793	0.46	0	0.42	0	0.66	0
BIRC7	NM_022161,NM_139317	0	0	0	0.29	0	0
BIRC8	NM_033341	0	0	0	0	0	0
BIVM	NM_001159596,NM_017693	7.33	6.62	6.43	4.47	9.1	4.05
BIVM-ERCC5	NM_001204425	0	0	0	0	0	0
BLACAT1	NR_103783	0	0	0	0.13	0	0
BLACE	NR_103545	0	0	0	0	0	0
BLCAP	NM_001167820,NM_001167821,NM_001167822,NM_001167823,NM_006698	40.18	23.59	27.65	13.6	34.11	18.3
BLID	NM_001001786	0	0	0	0	0	0
BLK	NM_001715	0	0	0	0	0	0
BLM	NM_000057,NM_001287246,NM_001287247,NM_001287248	1.77	1.52	0.89	0.64	1.17	1.02
BLMH	NM_000386	39.24	40.99	35.66	32.11	33.88	26.36
BLNK	NM_001114094,NM_001258440,NM_001258441,NM_001258442,NM_013314,NR_047680,NR_047681,NR_047682,NR_047683	1.41	1.19	1.59	3.53	1.6	0.92
BLOC1S1	NM_001487,NR_037655,NR_037656,NR_037657	200.19	86.72	263.96	93.34	283.63	97.17
BLOC1S1-RDH5	NR_037658	0.17	0	0.49	0	0.51	0
BLOC1S2	NM_001001342,NM_001282436,NM_001282437,NM_001282438,NM_001282439,NM_173809	76.03	57.44	126.31	113.88	109.89	86.45
BLOC1S3	NM_212550	11.22	6.96	7.56	9.99	6.97	9.74
BLOC1S4	NM_018366	0.58	1.45	1.85	1.64	1.86	1.07
BLOC1S5	NM_001199322,NM_001199323,NM_201280	13.91	10.54	12.39	6.26	12.78	3.52
BLOC1S5-TXNDC5	NR_037616	0	0	0.38	0	4.94	0.68
BLOC1S6	NM_012388	28.87	24.35	18.92	8.43	22.94	7.58
BLVRA	NM_000712,NM_001253823	74.28	49.59	97.85	49.84	109.78	46.36
BLVRB	NM_000713	47.41	34.67	72.25	61.03	64.36	63.44
BLZF1	NM_003666	15.6	21.96	11.68	29.35	10.81	26.56
BMF	NM_001003940,NM_001003942,NM_001003943,NM_033503	2.42	1.97	1.5	1.7	1.74	3.62
BMI1	NM_005180	2.42	1.71	3.07	0	0	0
BMP1	NM_001199,NM_006129,NR_033403,NR_033404	0.76	0.72	0.67	0.56	0.95	1.42
BMP10	NM_014482	0	0	0	0	0	0
BMP15	NM_005448	0	0	0	0	0	0
BMP2	NM_001200	1.7	2.82	1.8	2.21	3.24	3.5
BMP2K	NM_017593,NM_198892	0.64	1.95	0.72	0.44	1.5	0.75
BMP3	NM_001201	9.69	10.59	7.46	5.01	6.89	0.69
BMP4	NM_001202,NM_130850,NM_130851	1.86	2.53	1.72	2.26	1.04	3.34
BMP5	NM_021073	14.3	14.13	6.83	8.57	8.9	10.87
BMP6	NM_001718	0.27	0.34	0.36	0.11	0.57	0.07
BMP7	NM_001719	1.76	0.78	0.86	0.65	1.37	0.7
BMP7-AS1	NR_110631	0	0	0	0	0	0
BMP8A	NM_181809	1.97	1.56	1.15	0.62	0.65	0.59
BMP8B	NM_001720	0.17	0.2	0.04	0.1	0.27	0.28
BMPER	NM_133468	0.09	0	0.06	0.06	0.23	0.08
BMPR1A	NM_004329	10.84	10.06	10.64	9.78	13.44	7.52
BMPR1B	NM_001203,NM_001256792,NM_001256793,NM_001256794	3.91	3.4	3.4	1.44	4.67	0.27
BMPR1B-AS1	NR_121610	0.39	0.6	0	0.77	0	0
BMPR2	NM_001204	8	7.49	5.64	4.57	10.06	4.81
BMS1	NM_014753	8.87	12.29	4.82	7.36	8.73	7.08
BMS1P18	NR_073459,NR_073459_chr14:19894368_19904572,NR_073459_chr22:16162065_16172265	0	0	0	0.64	0.47	0.41
BMS1P20	NR_027293	6.65	6.11	4.52	5.53	6.6	6.65
BMS1P4	NR_026592	0.71	1.78	0.99	2.14	0.77	1.04
BMS1P5	NR_003611,NR_003611_chr10:48927373_48952629	1.67	1.14	2.06	0.78	2.97	1.11
BMS1P6	NR_024495,NR_024495_chr10:48185838_48203780	1.71	1.82	1.04	1.15	2.01	1.03
BMX	NM_001721,NM_203281	0	0	0	0	0	0
BNC1	NM_001301206,NM_001717	0	0.05	0.03	0	0.3	0.05
BNC2	NM_017637	0.34	0.2	0.3	0.05	0.4	0.19
BNIP1	NM_001205,NM_013978,NM_013979,NM_013980	46.02	44.71	43.47	42.43	38.2	34.42
BNIP2	NM_004330	7.67	10.52	8.59	16.27	6.95	12.46
BNIP3	NM_004052	441.88	515.69	754.97	274	693.31	105.98
BNIP3L	NM_004331	95.23	96.43	102.91	48.13	119.25	41.78
BNIPL	NM_001159642,NM_138278	0.25	0.37	0.15	0.16	0.23	0.42
BOC	NM_001301861,NM_001301867,NM_033254	0.28	0.64	0.37	0	0.54	0.05
BOD1	NM_001159651,NM_138369	9.19	11.29	6.16	9.42	12.68	14.51
BOD1L1	NM_148894	3.46	4.71	1.9	3.11	3.71	3.36
BOD1L2	NM_001257964	0	0	0	0	0	0
BOK	NM_032515	0.31	0.59	0.47	0.13	0.18	1
BOK-AS1	NR_033346	0	0	0	0	0	0
BOLA1	NM_016074	9.82	3.5	18.15	12.49	10.22	8.04
BOLA2	NM_001031827,NM_001031827_chr16:30204255_30205627	57.02	27.18	68.55	38.18	78.21	63.33
BOLA3	NM_001035505,NM_212552	212.02	131.05	289.01	219.99	297.22	205.61
BOLA3-AS1	NR_045634,NR_045636,NR_045637	9.03	4.68	5.91	3.04	7.5	2.46
BOLL	NM_001284358,NM_001284361,NM_001284362,NM_033030,NM_197970	0	0	0	0	0	0
BOP1	NM_015201	0.76	0.43	0.39	1.12	1.21	1.74
BORA	NM_001286746,NM_001286747,NM_024808	5.11	3.76	5.24	3.51	4.22	1.09
BPESC1	NR_026783	0	0	0	0	0	0
BPGM	NM_001293085,NM_001724,NM_199186	63.27	37.9	62.99	37.96	64.12	30.4
BPHL	NM_001302777,NM_004332,NR_026648,NR_026649	41.38	20.47	33.44	10.84	35.05	9.96
BPI	NM_001725	0	0	0	0	0	0
BPIFA1	NM_001243193,NM_016583,NM_130852	6.21	2.56	63.46	11.55	4.85	108.18
BPIFA2	NM_080574	0.19	0.29	0	0	0.28	0.24
BPIFA3	NM_001042439,NM_178466	0	0	0	0	0	0
BPIFA4P	NR_026760	0	0	0	0	0	0
BPIFB1	NM_033197	0.31	0.32	0.38	0	0	0.54
BPIFB2	NM_025227	0	0.14	0	0	0	0
BPIFB3	NM_182658	0	0	0	0	0	0
BPIFB4	NM_182519	0	0	0	0	0.11	0
BPIFB6	NM_174897	0	0	0	0	0	0
BPIFC	NM_174932	0.09	0	0	0	0.38	0
BPNT1	NM_001286149,NM_001286150,NM_001286151,NM_006085	14.05	20.16	20.6	13.69	22.52	13.45
BPTF	NM_004459,NM_182641	11	13.49	6.19	4.57	13.04	5.1
BPY2B	NM_001002760,NM_001002760_chrY:26764150_26785352,NM_001002760_chrY:27177049_27198251	0	0	0	0	0	0
BRAF	NM_004333	1.17	1.39	0.78	0.57	1.22	0.74
BRAP	NM_006768	3.16	3.27	2.35	2.66	4.56	2.95
BRAT1	NM_152743	0.32	0	0.36	0.55	0	0.87
BRCA1	NM_007294,NM_007297,NM_007298,NM_007299,NM_007300,NR_027676	1.31	1.42	0.7	0.53	1.02	1.69
BRCA2	NM_000059	0.96	1.63	0.72	0.96	1.1	1.62
BRCC3	NM_001018055,NM_001242640,NM_024332	27.5	26.83	23.35	15.41	24.66	13.56
BRD1	NM_014577	2.02	2.57	0.97	1.75	1.45	1.6
BRD2	NM_001113182,NM_001199455,NM_001199456,NM_001291986,NM_005104	14.91	26.98	11.8	17.19	18.52	33.68
BRD3	NM_007371	11.67	6.46	11.72	8.6	5.81	5.96
BRD4	NM_014299,NM_058243	1.8	3.01	1.12	2	1.64	2.69
BRD7	NM_001173984,NM_013263	13.39	13.62	11.5	12.27	20.4	12.26
BRD7P3	NR_002730	0.07	0.11	0	0	0.2	0
BRD8	NM_001164326,NM_001300961,NM_001300962,NM_001300966,NM_006696,NM_139199	41.88	38.12	41.46	34.16	37.12	29.2
BRD9	NM_001009877,NM_023924,NR_027633	1.74	2.43	1.3	1.07	2.03	2.37
BRDT	NM_001242805,NM_001242806,NM_001242807,NM_001242808,NM_001242810,NM_001726,NM_207189	0	0	0	0	0	0.06
BRDTP1	NR_003539	0	0	0	0	0	0
BRE	NM_001261840,NM_004899,NM_199191,NM_199192,NM_199193,NM_199194	34.15	34.07	35.62	15.99	37.2	13.21
BRE-AS1	NR_028308	0.32	0	0.1	0.45	0.47	0.14
BREA2	NR_015445	0	0.31	0.19	0	0	0
BRF1	NM_001242786,NM_001242787,NM_001242788,NM_001242789,NM_001242790,NM_001519,NM_145685	0.1	0	0.18	0.47	0.32	0.38
BRF2	NM_018310	11.5	11.9	4.19	5.05	4.51	5.45
BRI3	NM_001159491,NM_015379	7.93	13.55	9.66	11.76	14.78	22.65
BRI3BP	NM_080626	0.74	1.15	0.46	1.08	0.71	0.97
BRICD5	NM_182563	0	0	0.18	0	0	0.25
BRINP1	NM_014618	9.29	5.79	6.27	3.31	8.24	2.71
BRINP2	NM_021165	2.4	1.69	0.85	0.65	0.99	0.9
BRINP3	NM_199051	5.17	2.13	4.61	0.46	5.4	0.08
BRIP1	NM_032043	1.59	1	0.89	1.5	1.24	0.97
BRIX1	NM_018321	96.92	113.83	135.08	211.31	123.06	147.51
BRK1	NM_018462	624.22	403.46	628.08	333.11	727.1	290.72
BRMS1	NM_001024957,NM_015399	28.73	22.36	19.73	24.86	17.59	33.79
BRMS1L	NM_032352	19.64	16.93	21.16	21.02	22.6	11.17
BROX	NM_001288579,NM_001288580,NM_001288581,NM_144695,NR_109927	67.71	52.6	73	60.66	57.62	26.15
BRPF1	NM_001003694,NM_004634	0.7	1.83	0.47	1.5	0.49	1.16
BRPF3	NM_015695	4.29	5.17	2.22	2.06	3.37	2.63
BRS3	NM_001727	0	0	0	0.26	0	0
BRSK1	NM_032430	0	0	0	0	0	0.14
BRSK2	NM_001256627,NM_001256629,NM_001256630,NM_001282218,NM_003957,NR_046331	0.12	0	0.11	0.16	0.06	0.26
BRWD1	NM_001007246,NM_018963,NM_033656	12.41	12.22	7.43	6.14	13.31	7.05
BRWD1-AS1	NR_046655	0.35	0	0	0	0	0
BRWD1-IT2	NR_111942	0	0	0.19	0	0.29	0
BRWD3	NM_153252	1.63	2.04	0.75	0.95	1.74	1.07
BSCL2	NM_001122955,NM_001130702,NM_032667,NR_037948,NR_037949	296.2	142.15	240.67	149.06	276.36	144.19
BSDC1	NM_001143888,NM_001143889,NM_001143890,NM_001300958,NM_018045,NR_125352	25.04	20.26	16.58	12.43	14.55	16.03
BSG	NM_001728,NM_198589,NM_198590,NM_198591	173.61	101.54	140.53	125.71	99.54	143.62
BSN	NM_003458	0.83	0.7	0.49	0.14	0.74	0.31
BSN-AS2	NR_038866	0.32	0	0	0.13	0	0.25
BSND	NM_057176	0	0	0	0	0	0
BSPH1	NM_001128326	0	0	0	0	0	0
BSPRY	NM_017688	2.57	2.79	2.49	0.58	2.19	2.37
BST1	NM_004334	0.25	0.19	0.34	0	0.18	0.16
BST2	NM_004335	0.79	10.1	0.92	106.99	1.15	424.12
BSX	NM_001098169	0	0	0	0	0	0
BTAF1	NM_003972	4.61	7.04	4.49	4.99	5.72	2.18
BTBD1	NM_001011885,NM_025238	22.73	25.66	16.52	11.98	23.37	9.72
BTBD10	NM_001297741,NM_001297742,NM_032320	52.88	67.11	47.71	44.52	46.68	29.37
BTBD11	NM_001017523,NM_001018072	5.98	6.52	3.52	3.59	6.65	2.24
BTBD16	NM_144587	0.19	0.44	0.26	0	0.14	0.12
BTBD17	NM_001080466	0.53	0	0.59	0.64	0.31	0.28
BTBD18	NM_001145101	0.11	0	0.1	0	0	0.07
BTBD19	NM_001136537	0	0.18	0	0	0.33	0
BTBD2	NM_017797	0.25	0.3	0	0	0	0.25
BTBD3	NM_001282550,NM_001282551,NM_001282552,NM_001282554,NM_014962,NM_181443	55.14	41.89	33.21	19.69	46.8	24.46
BTBD6	NM_033271	5.36	5.66	4.71	2.81	7.57	5.72
BTBD7	NM_001002860,NM_001289133,NM_018167	3.73	3.13	3	1.65	4.67	2.68
BTBD8	NM_183242	0.25	1.57	0.94	0	0.55	0
BTBD9	NM_001099272,NM_001172418,NM_052893,NM_152733	0.38	0.71	0.33	0.54	0.37	0.35
BTC	NM_001729	0.7	1.53	0.92	5.67	0.62	7.36
BTD	NM_000060,NM_001281723,NM_001281724,NM_001281725,NM_001281726	83.24	76.03	103.91	53.38	94.23	57.01
BTF3	NM_001037637,NM_001207	482.69	391.35	546.43	421.31	705.42	519.31
BTF3L4	NM_001136497,NM_001243767,NM_152265	107.19	73.57	103.12	61.58	100.22	48.69
BTF3P11	NR_026983	0	0	0	0	0	0
BTG1	NM_001731	21.61	17.96	16.65	15.01	26.87	24.65
BTG2	NM_006763	22.64	109.78	22.81	57.59	25.34	48.05
BTG3	NM_001130914,NM_006806	51.21	52.14	42.4	36.9	39.61	40.13
BTG4	NM_017589	0	0	0	0	0	0
BTK	NM_000061,NM_001287344,NM_001287345	0	0.12	0	0	0	0
BTLA	NM_001085357,NM_181780	0	0	0	0.22	0	0.07
BTN1A1	NM_001732	0.17	0	0.11	0	0	0.08
BTN2A1	NM_001197233,NM_001197234,NM_007049,NM_078476	24.09	37.32	16.02	27.41	19.72	28.85
BTN2A2	NM_001197237,NM_001197238,NM_001197239,NM_001197240,NM_006995,NM_181531	2.1	3.02	1.28	3.62	1.43	5.09
BTN2A3P	NR_027795	0	0.21	0.06	0.14	0.1	0.27
BTN3A1	NM_001145008,NM_001145009,NM_007048,NM_194441	1.25	2.41	1.46	4.7	1.36	7.5
BTN3A2	NM_001197246,NM_001197247,NM_001197248,NM_001197249,NM_007047	1.24	2.05	1.87	4.31	2	6.5
BTN3A3	NM_001242803,NM_006994,NM_197974	0.3	0.57	0.21	1.59	0.34	3.07
BTNL10	NM_001287262	0	0	0	0	0	0
BTNL2	NM_019602	0	0	0	0	0	0
BTNL3	NM_197975	0	0.11	0.06	0	0	0
BTNL8	NM_001040462,NM_001159707,NM_001159708,NM_001159709,NM_001159710,NM_024850	0.1	0	0	0	0.16	0
BTNL9	NM_152547	0.28	0.22	0.04	0	0.27	0.18
BTRC	NM_001256856,NM_003939,NM_033637	7.31	5.92	4.03	2.22	4.98	2.03
BUB1	NM_001278616,NM_001278617,NM_004336	2.34	2.53	2.43	1.62	2.26	3.06
BUB1B	NM_001211	5.99	4.95	4.97	2.97	4.63	4.06
BUB3	NM_001007793,NM_004725	132.92	104.97	156.93	115.3	152.88	81.01
BUD13	NM_001159736,NM_032725	8.05	13.39	6.71	6.54	10.3	10
BUD31	NM_003910	196.2	137.93	222.11	173.37	255.21	159.85
BVES	NM_001199563,NM_007073,NM_147147	0.75	0.76	0.37	0.54	0.55	0.47
BVES-AS1	NR_037157	0.82	0.32	0.77	0.83	0.75	0.81
BYSL	NM_004053	3.97	4.84	3.49	5.08	5.04	8.56
BZRAP1	NM_001261835,NM_004758,NM_024418	0.18	0.06	0.21	0.29	0.09	0.41
BZRAP1-AS1	NR_038410,NR_038411,NR_038412,NR_038413,NR_038414,NR_038415,NR_038416,NR_038417,NR_038418	0.28	0.23	0.51	0	0.45	0.2
BZW1	NM_001207067,NM_001207068,NM_001207069,NM_014670	189.66	222.84	174.48	241.04	182.8	196.3
BZW2	NM_001159767,NM_014038,NR_027624	55.28	42.12	39.96	26.59	49.93	24.42
C10orf10	NM_007021	7.22	9.82	12.24	13.97	7.02	19.86
C10orf105	NM_001164375,NM_001168390	0	0	0	0	0	0
C10orf107	NM_173554	10.71	3.28	11.83	2.12	10.11	1.38
C10orf11	NM_032024	1.66	0	1.98	0.94	1.03	0.61
C10orf111	NM_153244	0.82	0.16	0.29	0.42	0.45	0.95
C10orf113	NM_001010896,NM_001177483	0.85	1.45	0.43	0.92	0	0
C10orf12	NM_015652	1.56	1.9	0.39	0.14	1.37	0.74
C10orf120	NM_001010912	0	0	0	0	0	0
C10orf126	NM_001278522	0	0.12	0	0	0	0
C10orf128	NM_001010863,NM_001288740,NM_001288741,NM_001288742,NM_001288743	0	0	0	0	0	0
C10orf131	NM_001130446	0.16	0.51	0.15	0	0.24	0
C10orf2	NM_001163812,NM_001163813,NM_001163814,NM_021830	1.24	2.44	0.64	2.78	1.43	4.89
C10orf25	NM_001039380,NR_126421	0.47	0.25	0.15	0.32	0.46	0.07
C10orf32	NM_001136200,NM_144591	91.84	59.32	74.49	44.14	72.71	33.31
C10orf32-ASMT	NR_037644	0	0.68	0	0	0	0
C10orf35	NM_145306	34.9	28.48	34.36	31.26	21.63	36.88
C10orf53	NM_001042427,NM_182554	0	0	0	0	0	0
C10orf54	NM_022153	0.33	0.26	0.03	0.13	0.05	0.09
C10orf55	NM_001001791	0	0	0	0	0	0
C10orf62	NM_001009997	0	0	0	0	0	0
C10orf67	NM_153714	0.28	0.17	0.1	0.11	0.32	0.15
C10orf71	NM_001135196	0	0	0	0	0	0
C10orf71-AS1	NR_108038	0	0	0	0	0	0
C10orf76	NM_024541	2.48	1.64	1.94	1.98	2.04	1.09
C10orf82	NM_144661	1.63	3.16	1.9	1.22	1.78	2.64
C10orf88	NM_024942	15.66	11.28	25.96	18.7	18.96	12.43
C10orf90	NM_001004298	0	0	0	0	0	0
C10orf91	NM_173541	0	0	0	0	0	0
C10orf95	NM_024886	0.5	0	0.12	0	0	0
C10orf99	NM_207373	0	0	0.24	0	0	0
C11orf1	NM_022761	53.73	34.04	83.21	41.82	72.05	28.88
C11orf16	NM_020643	0.27	0.42	0.42	0	0	0
C11orf21	NM_001142946,NR_024621	0	0	0	0	0	0
C11orf24	NM_001300913,NM_022338	7.32	4.63	4.57	6.03	3.36	3.49
C11orf30	NM_001300942,NM_001300943,NM_001300944,NM_020193	1.8	2.75	1.26	2.12	2.57	1.54
C11orf31	NM_170746	104.35	62.73	164.27	138.05	94.21	163.87
C11orf39	NR_126159	0	0	0	0	0	0
C11orf40	NM_144663	0	0	0	0	0	0
C11orf42	NM_173525	0	0	0	0	0	0
C11orf44	NM_001271983	0	0	0.04	0	0.07	0
C11orf45	NM_001256088,NM_145013,NR_045767	0.14	0	0.13	0.37	0.13	0
C11orf49	NM_001003676,NM_001003677,NM_001003678,NM_001278222,NM_024113,NR_103471,NR_103472	54.22	32.97	43.26	26.42	26.56	25.38
C11orf53	NM_198498	0.19	0	0.18	0	0	0
C11orf54	NM_001286067,NM_001286068,NM_001286069,NM_001286070,NM_001286071,NM_014039	61.46	60.27	39.56	30.16	34.55	23.29
C11orf57	NM_001082969,NM_001082970,NM_001301017,NM_001301019,NM_001301021,NM_018195,NR_103469	14.05	14.34	13.03	11.36	16.66	13.17
C11orf58	NM_014267	253.26	181.88	364.78	277	344.63	189.3
C11orf63	NM_024806,NM_199124	2.91	2.27	0.93	1.56	1.04	2.42
C11orf65	NM_152587	0.58	0	0.18	0.78	0.28	0.5
C11orf68	NM_001135635,NM_031450	1.85	1.98	2.38	1.17	3.2	1.97
C11orf70	NM_001195005,NM_032930	15.98	16.93	27.4	17.8	20.13	14.09
C11orf71	NM_001271562,NM_019021	16.14	6.36	23.24	11.72	17.36	5.84
C11orf73	NM_016401,NR_024596,NR_024597,NR_024598	168.18	73.78	189.31	101.13	178.02	79.72
C11orf74	NM_001276722,NM_001276723,NM_001276724,NM_001276725,NM_001276726,NM_001276727,NM_138787,NR_077243	61.89	26.37	59.87	28.11	58.6	27.78
C11orf80	NM_001302084,NM_024650	0.76	0.34	0.16	0.17	0.32	0.11
C11orf84	NM_138471	0.5	1.18	0.55	0.17	0.25	1.11
C11orf85	NM_001037225,NM_001300803	0	0	0	0	0	0
C11orf86	NM_001136485	0	0	0.15	0.33	0	0
C11orf87	NM_207645	1.52	1.52	0.99	0.43	1.46	0.21
C11orf88	NM_001100388,NM_207430	5.64	6.64	1.73	1.96	3.63	1.67
C11orf91	NM_001166692	0	0	0.22	0	0	1.2
C11orf94	NM_001080446	0	0	0	0	0	0
C11orf95	NM_001144936	3.97	5.91	2.54	3.49	4.55	5.58
C11orf96	NM_001145033	0	0.44	0	0.28	0	0.18
C11orf97	NM_001190462	0	0	0	0	0	0
C11orf98	NM_001286086,NR_104414	135.2	100.13	198.66	205.39	224.42	208.92
C12orf10	NM_021640	97.51	76.67	81.33	51.34	103.83	53.3
C12orf29	NM_001009894	34.67	32.68	39.8	36.54	41.59	21.56
C12orf4	NM_020374	8.67	8.31	7.98	8.2	10.1	5.31
C12orf40	NM_001031748	0	0	0	0	0	0
C12orf42	NM_001099336,NM_001278419,NM_001278420,NM_198521,NR_103526	0.48	0.62	0.52	0.49	0.78	0.42
C12orf43	NM_001286191,NM_001286192,NM_001286195,NM_001286196,NM_001286197,NM_001286198,NM_022895,NR_104409	9.93	10.94	9.44	11.17	8.91	9.73
C12orf45	NM_152318	62.24	67.17	77.89	133.84	97.52	102.68
C12orf49	NM_024738	1.84	2.31	0.5	1.09	1.73	1.18
C12orf5	NM_020375	7.03	7.78	7.07	9.46	8.16	5.92
C12orf50	NM_152589	0	0	0	0	0	0
C12orf54	NM_152319	0	0	0	0	0	0
C12orf56	NM_001099676,NM_001170633	0	0	0	0.23	0	0
C12orf57	NM_001301834,NM_001301836,NM_001301837,NM_001301838,NM_138425,NR_126035	369.5	218.88	363.05	221.93	367.18	223.5
C12orf60	NM_175874	9.86	3.22	12.09	5.55	13.09	2.47
C12orf65	NM_001143905,NM_001194995,NM_152269	18.91	21.5	23.9	32.82	27.06	25.86
C12orf66	NM_001300940,NM_001300941,NM_152440	1.76	2.3	1.95	1.78	2.05	1
C12orf71	NM_001080406	0.43	0	0.2	0	1.23	0.27
C12orf73	NM_001135570	39.62	29.71	48.21	27.63	52.47	20.6
C12orf74	NM_001037671,NM_001178097	0	0	0	0.19	0	0.25
C12orf75	NM_001145199	214.11	138.55	200.07	157.79	178.13	138.4
C12orf76	NM_207435	35.25	20.98	36.86	22.45	21.97	18.84
C12orf77	NM_001101339	0	0	0	0	0	0
C12orf79	NM_001256373,NM_001256374,NM_001256375,NR_046159,NR_046160	0.72	0.86	0.96	0.16	0.93	0.84
C12orf80	NM_001242696	0	0	0	0	0	0
C14orf1	NM_007176	162.1	96.12	115.52	64.16	146.42	55.23
C14orf105	NM_001283056,NM_001283057,NM_001283058,NM_001283059,NM_001283060,NM_018168	6.22	6.38	7.55	8.64	8.08	8.13
C14orf119	NM_017924	72.37	54.18	68.52	52.71	69.39	51.44
C14orf132	NM_001252507,NM_001282463,NM_001282464,NM_001289139	31.64	27.7	24.09	17.39	31.83	32.06
C14orf142	NM_032490	82.24	47.2	97.87	61.7	103.26	35.52
C14orf159	NM_001102366,NM_001102367,NM_001102368,NM_001102369,NM_001286470,NM_001286471,NM_001286472,NM_001286473,NM_024952	8.89	3.65	4.67	3.75	4.2	4.54
C14orf166	NM_016039	307.22	194.46	332.79	251.74	352.13	260.64
C14orf169	NM_024644	1.69	2.53	2.1	3.3	4.54	3.68
C14orf177	NM_182560	0	0	0	0	0	0
C14orf178	NM_001173978,NM_174943	0.41	0	0	0.79	0.59	0.5
C14orf180	NM_001008404,NM_001286399,NM_001286400	0	0	0	0	0	0
C14orf183	NM_001014830	0	0	0	0	0	0
C14orf2	NM_001127393,NM_004894	933.58	567.24	1106.57	548.53	1099.98	542.98
C14orf28	NM_001017923	1.07	0.62	1.17	0.92	1.81	1.05
C14orf37	NM_001001872	2.01	2.47	0.8	0.54	1.62	0.7
C14orf39	NM_174978	1.31	1.49	1.29	1.33	1.04	1.43
C14orf79	NM_174891	2.57	1.14	2.67	1.11	1.34	0.85
C14orf80	NM_001134875,NM_001134876,NM_001134877,NM_001198983	0	0	0	0.47	0.17	0.14
C14orf93	NM_001130706,NM_001130708,NM_001282968,NM_001282969,NM_001282970,NM_021944	6.09	6.82	4.79	2.12	3.2	2.64
C15orf26	NM_173528	0.11	0.53	0.43	0.23	0.17	0.45
C15orf27	NM_152335	0	0	0	0	0	0
C15orf32	NM_001301106,NM_153040	0	0	0	0	0	0
C15orf38-AP3S2	NM_001199058	0.48	0	0	0.21	0	0
C15orf39	NM_015492	1.29	1.01	1.32	1.24	1.36	1.58
C15orf40	NM_001160113,NM_001160114,NM_001160115,NM_001160116,NM_144597,NR_027649,NR_027650	46.92	45.87	59.73	46.96	50.28	40.31
C15orf41	NM_001130010,NM_001290232,NM_001290233,NM_032499	10.2	10.66	8.57	7.23	11.35	3.34
C15orf43	NM_152448	0	0	0	0	0	0
C15orf48	NM_032413,NM_197955	142.06	126.81	170.26	217.65	161.77	230.93
C15orf52	NM_207380	0.03	0	0.06	0	0	0.08
C15orf53	NM_207444	0	0	0	0	0	0
C15orf54	NM_001302797,NM_207445	0	0	0	0	0	0
C15orf56	NM_001039905	0	0	0	0	0.12	0
C15orf57	NM_001080791,NM_001080792,NM_001289132,NM_052849	37.77	21.6	26.08	18.74	30.23	16.06
C15orf59	NM_001039614,NM_001303254	0.22	0.09	0.16	0.17	0.08	0.04
C15orf59-AS1	NR_120352,NR_120353	0.54	0	0	0	0.77	0
C15orf61	NM_001143936	10.39	6.05	8.9	4.65	7.15	3.02
C15orf62	NM_001130448	0.27	0.1	0.13	0	0.2	0
[truncated: 23,809 more rows]
